# Supplementary material for: 2,2′,5,5′-Tetra­chloro-N,N′-diethyl-N,N′-[benzene-1,3-diylbis(methyl­ene)]dibenzene­sulfonamide
Source: Acta Crystallogr Sect E Struct Rep Online. 2011 Dec 3;68(Pt 1):o15. doi: 10.1107/S1600536811045326 (PMC3254356; doi:10.1107/S1600536811045326)
Supplement: Supplementary file 1 [file e-68-00o15-sup1.cif]

##############################################################################
#                                                                            #
# This CIF contains the data in a paper accepted for publication in          #
# Acta Crystallographica Section E. It conforms to the requirements of       #
# Notes for Authors for Acta Crystallographica Section E, and has been       #
# peer reviewed under the auspices of the IUCr Commission on Journals.       #
#                                                                            #
# Full details of the Crystallographic Information File format               #
# are given in the paper "The Crystallographic Information File (CIF):       #
# a New Standard Archive File for Crystallography" by S. R. Hall, F. H.      #
# Allen and I. D. Brown [Acta Cryst. (1991), A47, 655-685].                  #
#                                                                            #
# The current version of the core CIF dictionary is obtainable from          #
# ftp://ftp.iucr.org/pub/cif_core.dic.                                       #
#                                                                            #
# Software is freely available for graphical display of the structure(s)     #
# in this CIF. For information consult the CIF software page                 #
# http://www.iucr.org/resources/cif/software.                                #
#                                                                            #
# This file may be used for bona fide research purposes within the           #
# scientific community so long as proper attribution is given to the journal # 
# article from which it was obtained.                                        #
#                                                                            #
##############################################################################
data_I
_audit_creation_method     SHELXL-97
_chemical_name_systematic
;
2,2',5,5'-Tetrachloro-<i>N</i>,<i>N</i>'-diethyl-<i>N</i>,<i>N</i>'-
[benzene-1,3-diylbis(methylene)]dibenzenesulfonamide
;
_chemical_name_common     ?
_chemical_formula_moiety     'C24 H24 Cl4 N2 O4 S2'
_chemical_formula_sum     'C24 H24 Cl4 N2 O4 S2'
_chemical_formula_iupac     'C24 H24 Cl4 N2 O4 S2'
_chemical_formula_weight     610.37
_chemical_melting_point     ?
_symmetry_cell_setting     triclinic
_symmetry_space_group_name_H-M     'P -1'
_symmetry_space_group_name_Hall     '-P 1'
loop_
    _symmetry_equiv_pos_as_xyz
    'x, y, z'
    '-x, -y, -z'
_cell_length_a     8.0396(2)
_cell_length_b     11.1512(3)
_cell_length_c     15.5723(3)
_cell_angle_alpha     87.4540(10)
_cell_angle_beta     83.3780(10)
_cell_angle_gamma     87.9950(10)
_cell_volume     1384.77(6)
_cell_formula_units_Z     2
_cell_measurement_reflns_used     6905
_cell_measurement_theta_min     2.21
_cell_measurement_theta_max     28.11
_cell_measurement_temperature     296(2)
_exptl_crystal_description     chnnk
_exptl_crystal_colour     colourless
_exptl_crystal_size_max     0.50
_exptl_crystal_size_mid     0.35
_exptl_crystal_size_min     0.30
_exptl_crystal_density_diffrn     1.464
_exptl_crystal_density_meas     ?
_exptl_crystal_density_method     'not measured'
_exptl_crystal_F_000     628
_exptl_absorpt_coefficient_mu     0.612
_exptl_absorpt_correction_type     none
_exptl_absorpt_process_details     ?
_exptl_absorpt_correction_T_min     ?
_exptl_absorpt_correction_T_max     ?
_exptl_special_details     ?
_diffrn_ambient_temperature     296(2)
_diffrn_radiation_type     MoK\a
_diffrn_radiation_wavelength     0.71073
_diffrn_radiation_source     'fine-focus sealed tube'
_diffrn_radiation_monochromator     graphite
_diffrn_measurement_device_type     'Bruker APEXII CCD'
_diffrn_measurement_method     \w
_diffrn_detector_area_resol_mean     ?
_diffrn_reflns_number     25271
_diffrn_reflns_av_R_equivalents     0.0202
_diffrn_reflns_av_sigmaI/netI     0.0204
_diffrn_reflns_theta_min     3.00
_diffrn_reflns_theta_max     28.42
_diffrn_reflns_theta_full     28.42
_diffrn_measured_fraction_theta_max     0.992
_diffrn_measured_fraction_theta_full     0.992
_diffrn_reflns_limit_h_min     -8
_diffrn_reflns_limit_h_max     10
_diffrn_reflns_limit_k_min     -14
_diffrn_reflns_limit_k_max     14
_diffrn_reflns_limit_l_min     -20
_diffrn_reflns_limit_l_max     20
_diffrn_standards_number     ?
_diffrn_standards_interval_count     ?
_diffrn_standards_interval_time     ?
_diffrn_standards_decay_%     0
_refine_special_details
;
Refinement of <i>F</i>^2^ against ALL reflections. The weighted <i>R</i>-factor
<i>wR</i> and goodness of fit <i>S</i> are based on <i>F</i>^2^, conventional
<i>R</i>-factors <i>R</i> are based on <i>F</i>, with <i>F</i> set to zero for
negative <i>F</i>^2^. The threshold expression of <i>F</i>^2^ >
\s(<i>F</i>^2^) is used only for calculating <i>R</i>-factors(gt) <i>etc</i>.
and is not relevant to the choice of reflections for refinement.
<i>R</i>-factors based on <i>F</i>^2^ are statistically about twice as large
as those based on <i>F</i>, and <i>R</i>- factors based on ALL data will be
even larger.
;
_reflns_number_total     6905
_reflns_number_gt     5380
_reflns_threshold_expression     I>2\s(I)
_refine_ls_structure_factor_coef     Fsqd
_refine_ls_matrix_type     full
_refine_ls_R_factor_all     0.0495
_refine_ls_R_factor_gt     0.0358
_refine_ls_wR_factor_gt     0.0914
_refine_ls_wR_factor_ref     0.1017
_refine_ls_goodness_of_fit_ref     1.041
_refine_ls_restrained_S_all     1.041
_refine_ls_number_reflns     6905
_refine_ls_number_parameters     327
_refine_ls_number_restraints     0
_refine_ls_hydrogen_treatment     constr
_refine_ls_weighting_scheme     calc
_refine_ls_weighting_details
         'calc w=1/[\s^2^(Fo^2^)+(0.0462P)^2^+0.4193P] where P=(Fo^2^+2Fc^2^)/3'
_atom_sites_solution_hydrogens     geom
_atom_sites_solution_primary     direct
_atom_sites_solution_secondary     difmap
_refine_ls_shift/su_max     0.001
_refine_ls_shift/su_mean     0.000
_refine_diff_density_max     0.465
_refine_diff_density_min     -0.375
_refine_ls_extinction_method     none
_refine_ls_extinction_coef     ?
loop_
    _atom_type_symbol
    _atom_type_description
    _atom_type_scat_dispersion_real
    _atom_type_scat_dispersion_imag
    _atom_type_scat_source
    'C' 'C' 0.0033 0.0016
                         'International Tables Vol C Tables 4.2.6.8 and 6.1.1.4'
    'H' 'H' 0.0000 0.0000
                         'International Tables Vol C Tables 4.2.6.8 and 6.1.1.4'
    'N' 'N' 0.0061 0.0033
                         'International Tables Vol C Tables 4.2.6.8 and 6.1.1.4'
    'O' 'O' 0.0106 0.0060
                         'International Tables Vol C Tables 4.2.6.8 and 6.1.1.4'
    'S' 'S' 0.1246 0.1234
                         'International Tables Vol C Tables 4.2.6.8 and 6.1.1.4'
    'Cl' 'Cl' 0.1484 0.1585
                         'International Tables Vol C Tables 4.2.6.8 and 6.1.1.4'
_computing_data_collection     'APEX2 (Bruker, 2007)'
_computing_cell_refinement     'SAINT (Bruker, 2007)'
_computing_data_reduction     'SAINT (Bruker, 2007)'
_computing_structure_solution     'SHELXS97 (Sheldrick, 2008)'
_computing_structure_refinement     'SHELXL97 (Sheldrick, 2008)'
_computing_molecular_graphics     'ORTEP-3 (Farrugia, 1997)'
_computing_publication_material     'SHELXL97 (Sheldrick, 2008)'
loop_
    _atom_site_type_symbol
    _atom_site_label
    _atom_site_fract_x
    _atom_site_fract_y
    _atom_site_fract_z
    _atom_site_U_iso_or_equiv
    _atom_site_adp_type
    _atom_site_calc_flag
    _atom_site_refinement_flags
    _atom_site_occupancy
    _atom_site_symmetry_multiplicity
    _atom_site_disorder_assembly
    _atom_site_disorder_group
    C C1 0.6756(2) 0.63163(16) 0.43821(11) 0.0454(4) Uani d . 1 1 . .
    H H1 0.5623 0.6242 0.4333 0.055 Uiso calc R 1 1 . .
    C C2 0.7280(3) 0.63672(17) 0.51940(12) 0.0502(4) Uani d . 1 1 . .
    C C3 0.8970(3) 0.6480(2) 0.52549(15) 0.0695(6) Uani d . 1 1 . .
    H H3 0.9340 0.6525 0.5797 0.083 Uiso calc R 1 1 . .
    C C4 1.0103(3) 0.6527(3) 0.45304(17) 0.0776(7) Uani d . 1 1 . .
    H H4 1.1236 0.6594 0.4583 0.093 Uiso calc R 1 1 . .
    C C5 0.9572(3) 0.6475(2) 0.37192(14) 0.0622(5) Uani d . 1 1 . .
    H H5 1.0347 0.6509 0.3228 0.075 Uiso calc R 1 1 . .
    C C6 0.7890(2) 0.63737(16) 0.36384(11) 0.0452(4) Uani d . 1 1 . .
    C C7 0.6016(3) 0.63174(18) 0.59876(12) 0.0579(5) Uani d . 1 1 . .
    H H7A 0.4935 0.6113 0.5825 0.069 Uiso calc R 1 1 . .
    H H7B 0.6359 0.5696 0.6392 0.069 Uiso calc R 1 1 . .
    C C8 0.5407(3) 0.85534(19) 0.58997(13) 0.0571(5) Uani d . 1 1 . .
    H H8A 0.6171 0.8607 0.5371 0.069 Uiso calc R 1 1 . .
    H H8B 0.5553 0.9256 0.6225 0.069 Uiso calc R 1 1 . .
    C C9 0.3646(4) 0.8577(3) 0.5668(2) 0.0967(9) Uani d . 1 1 . .
    H H9A 0.3463 0.9274 0.5304 0.145 Uiso calc R 1 1 . .
    H H9B 0.2875 0.8603 0.6187 0.145 Uiso calc R 1 1 . .
    H H9C 0.3473 0.7867 0.5367 0.145 Uiso calc R 1 1 . .
    C C10 0.75316(19) 0.69614(16) 0.77750(10) 0.0395(3) Uani d . 1 1 . .
    C C11 0.8994(2) 0.75963(17) 0.75576(12) 0.0462(4) Uani d . 1 1 . .
    C C12 1.0466(2) 0.71855(19) 0.78590(14) 0.0567(5) Uani d . 1 1 . .
    H H12 1.1438 0.7614 0.7717 0.068 Uiso calc R 1 1 . .
    C C13 1.0506(2) 0.6145(2) 0.83684(14) 0.0578(5) Uani d . 1 1 . .
    H H13 1.1499 0.5873 0.8574 0.069 Uiso calc R 1 1 . .
    C C14 0.9069(2) 0.55140(17) 0.85701(12) 0.0476(4) Uani d . 1 1 . .
    C C15 0.7572(2) 0.59124(16) 0.82812(11) 0.0417(4) Uani d . 1 1 . .
    H H15 0.6605 0.5479 0.8426 0.050 Uiso calc R 1 1 . .
    C C16 0.7269(2) 0.63890(16) 0.27608(11) 0.0462(4) Uani d . 1 1 . .
    H H16A 0.8216 0.6338 0.2317 0.055 Uiso calc R 1 1 . .
    H H16B 0.6586 0.5697 0.2724 0.055 Uiso calc R 1 1 . .
    C C17 0.7074(3) 0.86554(18) 0.26202(15) 0.0604(5) Uani d . 1 1 . .
    H H17A 0.7458 0.8739 0.3182 0.073 Uiso calc R 1 1 . .
    H H17B 0.6251 0.9295 0.2538 0.073 Uiso calc R 1 1 . .
    C C18 0.8521(4) 0.8787(3) 0.1935(2) 0.0934(9) Uani d . 1 1 . .
    H H18A 0.8894 0.9598 0.1910 0.140 Uiso calc R 1 1 . .
    H H18B 0.8181 0.8602 0.1386 0.140 Uiso calc R 1 1 . .
    H H18C 0.9419 0.8246 0.2069 0.140 Uiso calc R 1 1 . .
    C C19 0.4012(2) 0.80340(16) 0.14908(10) 0.0414(4) Uani d . 1 1 . .
    C C20 0.4657(2) 0.74445(17) 0.07480(11) 0.0470(4) Uani d . 1 1 . .
    C C21 0.4306(3) 0.7893(2) -0.00540(12) 0.0597(5) Uani d . 1 1 . .
    H H21 0.4722 0.7489 -0.0547 0.072 Uiso calc R 1 1 . .
    C C22 0.3354(3) 0.8928(2) -0.01335(13) 0.0620(5) Uani d . 1 1 . .
    H H22 0.3119 0.9223 -0.0676 0.074 Uiso calc R 1 1 . .
    C C23 0.2751(2) 0.95234(18) 0.05987(12) 0.0514(4) Uani d . 1 1 . .
    C C24 0.3068(2) 0.90861(17) 0.14088(11) 0.0458(4) Uani d . 1 1 . .
    H H24 0.2649 0.9497 0.1898 0.055 Uiso calc R 1 1 . .
    S S1 0.55636(5) 0.74464(4) 0.74476(3) 0.04106(11) Uani d . 1 1 . .
    S S2 0.42957(6) 0.74915(4) 0.25594(3) 0.04402(11) Uani d . 1 1 . .
    N N1 0.5864(2) 0.74805(14) 0.64078(9) 0.0489(4) Uani d . 1 1 . .
    N N2 0.62753(19) 0.74925(13) 0.26098(10) 0.0475(3) Uani d . 1 1 . .
    O O1 0.51855(17) 0.86403(12) 0.77167(9) 0.0560(3) Uani d . 1 1 . .
    O O2 0.44311(14) 0.65269(12) 0.77704(8) 0.0515(3) Uani d . 1 1 . .
    O O3 0.37690(17) 0.62781(12) 0.26631(9) 0.0563(3) Uani d . 1 1 . .
    O O4 0.34712(19) 0.83655(14) 0.31150(8) 0.0622(4) Uani d . 1 1 . .
    Cl Cl1 0.90284(7) 0.88984(5) 0.69119(4) 0.06287(14) Uani d . 1 1 . .
    Cl Cl2 0.91046(7) 0.41825(5) 0.91822(4) 0.06768(16) Uani d . 1 1 . .
    Cl Cl3 0.59191(7) 0.61629(5) 0.07875(3) 0.06285(15) Uani d . 1 1 . .
    Cl Cl4 0.15880(8) 1.08554(5) 0.05174(4) 0.07195(17) Uani d . 1 1 . .
loop_
    _atom_site_aniso_label
    _atom_site_aniso_U_11
    _atom_site_aniso_U_22
    _atom_site_aniso_U_33
    _atom_site_aniso_U_12
    _atom_site_aniso_U_13
    _atom_site_aniso_U_23
    C1 0.0522(10) 0.0428(10) 0.0418(9) -0.0030(7) -0.0065(7) -0.0035(7)
    C2 0.0699(12) 0.0418(10) 0.0399(9) 0.0025(8) -0.0106(8) -0.0043(7)
    C3 0.0735(14) 0.0824(16) 0.0571(13) 0.0149(12) -0.0270(11) -0.0146(11)
    C4 0.0519(12) 0.107(2) 0.0773(16) 0.0142(12) -0.0204(11) -0.0194(14)
    C5 0.0492(11) 0.0776(15) 0.0591(12) 0.0081(10) -0.0047(9) -0.0072(11)
    C6 0.0494(9) 0.0430(10) 0.0429(9) 0.0052(7) -0.0054(7) -0.0032(7)
    C7 0.0879(15) 0.0477(11) 0.0384(9) -0.0080(10) -0.0066(9) -0.0019(8)
    C8 0.0692(13) 0.0528(11) 0.0463(10) 0.0054(9) -0.0006(9) 0.0103(9)
    C9 0.0856(19) 0.106(2) 0.099(2) 0.0127(16) -0.0304(16) 0.0276(18)
    C10 0.0340(7) 0.0486(10) 0.0360(8) -0.0002(7) -0.0017(6) -0.0088(7)
    C11 0.0416(9) 0.0473(10) 0.0486(10) -0.0037(7) 0.0021(7) -0.0083(8)
    C12 0.0345(8) 0.0634(13) 0.0716(13) -0.0056(8) -0.0007(8) -0.0081(10)
    C13 0.0368(9) 0.0688(13) 0.0688(13) 0.0047(8) -0.0101(8) -0.0098(10)
    C14 0.0446(9) 0.0508(11) 0.0478(10) 0.0054(8) -0.0077(7) -0.0067(8)
    C15 0.0363(8) 0.0506(10) 0.0383(8) -0.0013(7) -0.0034(6) -0.0068(7)
    C16 0.0526(10) 0.0469(10) 0.0382(9) 0.0034(8) -0.0012(7) -0.0060(7)
    C17 0.0711(13) 0.0451(11) 0.0688(13) -0.0084(9) -0.0234(11) 0.0018(9)
    C18 0.098(2) 0.0845(19) 0.097(2) -0.0371(16) -0.0047(16) 0.0179(16)
    C19 0.0412(8) 0.0490(10) 0.0340(8) -0.0053(7) -0.0023(6) -0.0035(7)
    C20 0.0479(9) 0.0528(11) 0.0394(9) -0.0017(8) 0.0001(7) -0.0069(8)
    C21 0.0703(13) 0.0731(14) 0.0347(9) 0.0004(11) -0.0004(8) -0.0085(9)
    C22 0.0715(13) 0.0772(15) 0.0375(10) 0.0008(11) -0.0103(9) 0.0033(9)
    C23 0.0531(10) 0.0530(11) 0.0486(10) -0.0030(8) -0.0100(8) 0.0023(8)
    C24 0.0452(9) 0.0519(11) 0.0406(9) -0.0028(8) -0.0044(7) -0.0054(8)
    S1 0.0364(2) 0.0499(3) 0.0361(2) 0.00241(17) -0.00185(15) -0.00196(17)
    S2 0.0484(2) 0.0491(3) 0.0329(2) -0.00132(18) 0.00197(16) -0.00125(17)
    N1 0.0683(10) 0.0431(8) 0.0353(7) 0.0015(7) -0.0079(7) 0.0006(6)
    N2 0.0529(8) 0.0411(8) 0.0501(8) -0.0039(6) -0.0123(7) -0.0002(6)
    O1 0.0568(8) 0.0580(8) 0.0521(8) 0.0143(6) -0.0022(6) -0.0118(6)
    O2 0.0339(6) 0.0686(9) 0.0508(7) -0.0053(6) -0.0034(5) 0.0098(6)
    O3 0.0571(8) 0.0549(8) 0.0549(8) -0.0138(6) 0.0022(6) 0.0074(6)
    O4 0.0727(9) 0.0730(10) 0.0378(7) 0.0149(7) 0.0046(6) -0.0090(6)
    Cl1 0.0584(3) 0.0556(3) 0.0720(3) -0.0115(2) 0.0042(2) 0.0037(2)
    Cl2 0.0640(3) 0.0647(3) 0.0758(4) 0.0053(2) -0.0212(3) 0.0105(3)
    Cl3 0.0713(3) 0.0645(3) 0.0507(3) 0.0141(3) 0.0007(2) -0.0128(2)
    Cl4 0.0829(4) 0.0666(4) 0.0675(3) 0.0136(3) -0.0205(3) 0.0039(3)
_geom_special_details
;
All e.s.d.'s (except the e.s.d. in the dihedral angle between two l.s. planes)
are estimated using the full covariance matrix. The cell e.s.d.'s are taken
into account individually in the estimation of e.s.d.'s in distances, angles
and torsion angles; correlations between e.s.d.'s in cell parameters are only
used when they are defined by crystal symmetry. An approximate (isotropic)
treatment of cell e.s.d.'s is used for estimating e.s.d.'s involving l.s.
planes.
;
loop_
    _geom_bond_atom_site_label_1
    _geom_bond_atom_site_label_2
    _geom_bond_site_symmetry_2
    _geom_bond_distance
    _geom_bond_publ_flag
    C1 C2 . 1.382(2) ?
    C1 C6 . 1.389(3) ?
    C1 H1 . 0.9300 ?
    C2 C3 . 1.383(3) ?
    C2 C7 . 1.507(3) ?
    C3 C4 . 1.366(3) ?
    C3 H3 . 0.9300 ?
    C4 C5 . 1.383(3) ?
    C4 H4 . 0.9300 ?
    C5 C6 . 1.381(3) ?
    C5 H5 . 0.9300 ?
    C6 C16 . 1.507(2) ?
    C7 N1 . 1.474(2) ?
    C7 H7A . 0.9700 ?
    C7 H7B . 0.9700 ?
    C8 N1 . 1.465(2) ?
    C8 C9 . 1.499(3) ?
    C8 H8A . 0.9700 ?
    C8 H8B . 0.9700 ?
    C9 H9A . 0.9600 ?
    C9 H9B . 0.9600 ?
    C9 H9C . 0.9600 ?
    C10 C15 . 1.383(2) ?
    C10 C11 . 1.394(2) ?
    C10 S1 . 1.7769(16) ?
    C11 C12 . 1.379(3) ?
    C11 Cl1 . 1.7282(19) ?
    C12 C13 . 1.378(3) ?
    C12 H12 . 0.9300 ?
    C13 C14 . 1.372(3) ?
    C13 H13 . 0.9300 ?
    C14 C15 . 1.385(2) ?
    C14 Cl2 . 1.730(2) ?
    C15 H15 . 0.9300 ?
    C16 N2 . 1.468(2) ?
    C16 H16A . 0.9700 ?
    C16 H16B . 0.9700 ?
    C17 N2 . 1.469(2) ?
    C17 C18 . 1.491(4) ?
    C17 H17A . 0.9700 ?
    C17 H17B . 0.9700 ?
    C18 H18A . 0.9600 ?
    C18 H18B . 0.9600 ?
    C18 H18C . 0.9600 ?
    C19 C24 . 1.384(2) ?
    C19 C20 . 1.394(2) ?
    C19 S2 . 1.7820(17) ?
    C20 C21 . 1.380(3) ?
    C20 Cl3 . 1.726(2) ?
    C21 C22 . 1.371(3) ?
    C21 H21 . 0.9300 ?
    C22 C23 . 1.376(3) ?
    C22 H22 . 0.9300 ?
    C23 C24 . 1.380(3) ?
    C23 Cl4 . 1.735(2) ?
    C24 H24 . 0.9300 ?
    S1 O1 . 1.4256(14) ?
    S1 O2 . 1.4307(13) ?
    S1 N1 . 1.6082(15) ?
    S2 O4 . 1.4267(14) ?
    S2 O3 . 1.4286(14) ?
    S2 N2 . 1.6025(16) ?
loop_
    _geom_angle_atom_site_label_1
    _geom_angle_atom_site_label_2
    _geom_angle_atom_site_label_3
    _geom_angle_site_symmetry_1
    _geom_angle_site_symmetry_3
    _geom_angle
    _geom_angle_publ_flag
    C2 C1 C6 . . 121.26(18) ?
    C2 C1 H1 . . 119.4 ?
    C6 C1 H1 . . 119.4 ?
    C1 C2 C3 . . 118.56(19) ?
    C1 C2 C7 . . 119.97(19) ?
    C3 C2 C7 . . 121.47(18) ?
    C4 C3 C2 . . 120.9(2) ?
    C4 C3 H3 . . 119.6 ?
    C2 C3 H3 . . 119.6 ?
    C3 C4 C5 . . 120.3(2) ?
    C3 C4 H4 . . 119.8 ?
    C5 C4 H4 . . 119.8 ?
    C6 C5 C4 . . 120.1(2) ?
    C6 C5 H5 . . 120.0 ?
    C4 C5 H5 . . 120.0 ?
    C5 C6 C1 . . 118.91(17) ?
    C5 C6 C16 . . 121.04(17) ?
    C1 C6 C16 . . 119.97(16) ?
    N1 C7 C2 . . 110.85(16) ?
    N1 C7 H7A . . 109.5 ?
    C2 C7 H7A . . 109.5 ?
    N1 C7 H7B . . 109.5 ?
    C2 C7 H7B . . 109.5 ?
    H7A C7 H7B . . 108.1 ?
    N1 C8 C9 . . 114.22(19) ?
    N1 C8 H8A . . 108.7 ?
    C9 C8 H8A . . 108.7 ?
    N1 C8 H8B . . 108.7 ?
    C9 C8 H8B . . 108.7 ?
    H8A C8 H8B . . 107.6 ?
    C8 C9 H9A . . 109.5 ?
    C8 C9 H9B . . 109.5 ?
    H9A C9 H9B . . 109.5 ?
    C8 C9 H9C . . 109.5 ?
    H9A C9 H9C . . 109.5 ?
    H9B C9 H9C . . 109.5 ?
    C15 C10 C11 . . 119.74(15) ?
    C15 C10 S1 . . 117.14(12) ?
    C11 C10 S1 . . 123.11(14) ?
    C12 C11 C10 . . 119.87(18) ?
    C12 C11 Cl1 . . 118.30(15) ?
    C10 C11 Cl1 . . 121.83(14) ?
    C13 C12 C11 . . 120.47(18) ?
    C13 C12 H12 . . 119.8 ?
    C11 C12 H12 . . 119.8 ?
    C14 C13 C12 . . 119.45(18) ?
    C14 C13 H13 . . 120.3 ?
    C12 C13 H13 . . 120.3 ?
    C13 C14 C15 . . 121.21(18) ?
    C13 C14 Cl2 . . 120.22(15) ?
    C15 C14 Cl2 . . 118.56(15) ?
    C10 C15 C14 . . 119.25(16) ?
    C10 C15 H15 . . 120.4 ?
    C14 C15 H15 . . 120.4 ?
    N2 C16 C6 . . 110.74(14) ?
    N2 C16 H16A . . 109.5 ?
    C6 C16 H16A . . 109.5 ?
    N2 C16 H16B . . 109.5 ?
    C6 C16 H16B . . 109.5 ?
    H16A C16 H16B . . 108.1 ?
    N2 C17 C18 . . 112.5(2) ?
    N2 C17 H17A . . 109.1 ?
    C18 C17 H17A . . 109.1 ?
    N2 C17 H17B . . 109.1 ?
    C18 C17 H17B . . 109.1 ?
    H17A C17 H17B . . 107.8 ?
    C17 C18 H18A . . 109.5 ?
    C17 C18 H18B . . 109.5 ?
    H18A C18 H18B . . 109.5 ?
    C17 C18 H18C . . 109.5 ?
    H18A C18 H18C . . 109.5 ?
    H18B C18 H18C . . 109.5 ?
    C24 C19 C20 . . 119.20(16) ?
    C24 C19 S2 . . 117.24(13) ?
    C20 C19 S2 . . 123.55(14) ?
    C21 C20 C19 . . 119.87(18) ?
    C21 C20 Cl3 . . 117.85(15) ?
    C19 C20 Cl3 . . 122.28(14) ?
    C22 C21 C20 . . 120.85(19) ?
    C22 C21 H21 . . 119.6 ?
    C20 C21 H21 . . 119.6 ?
    C21 C22 C23 . . 119.20(18) ?
    C21 C22 H22 . . 120.4 ?
    C23 C22 H22 . . 120.4 ?
    C22 C23 C24 . . 121.06(19) ?
    C22 C23 Cl4 . . 120.31(15) ?
    C24 C23 Cl4 . . 118.63(16) ?
    C23 C24 C19 . . 119.79(17) ?
    C23 C24 H24 . . 120.1 ?
    C19 C24 H24 . . 120.1 ?
    O1 S1 O2 . . 118.08(8) ?
    O1 S1 N1 . . 108.23(8) ?
    O2 S1 N1 . . 110.99(8) ?
    O1 S1 C10 . . 109.11(8) ?
    O2 S1 C10 . . 105.20(8) ?
    N1 S1 C10 . . 104.35(8) ?
    O4 S2 O3 . . 118.77(9) ?
    O4 S2 N2 . . 109.82(9) ?
    O3 S2 N2 . . 108.25(8) ?
    O4 S2 C19 . . 105.17(9) ?
    O3 S2 C19 . . 108.50(8) ?
    N2 S2 C19 . . 105.53(8) ?
    C8 N1 C7 . . 118.50(15) ?
    C8 N1 S1 . . 120.83(13) ?
    C7 N1 S1 . . 117.12(12) ?
    C16 N2 C17 . . 118.81(16) ?
    C16 N2 S2 . . 122.54(12) ?
    C17 N2 S2 . . 118.14(13) ?
loop_
    _geom_torsion_atom_site_label_1
    _geom_torsion_atom_site_label_2
    _geom_torsion_atom_site_label_3
    _geom_torsion_atom_site_label_4
    _geom_torsion_site_symmetry_1
    _geom_torsion_site_symmetry_2
    _geom_torsion_site_symmetry_3
    _geom_torsion_site_symmetry_4
    _geom_torsion
    _geom_torsion_publ_flag
    C6 C1 C2 C3 . . . . 0.1(3) ?
    C6 C1 C2 C7 . . . . 179.28(17) ?
    C1 C2 C3 C4 . . . . -0.7(3) ?
    C7 C2 C3 C4 . . . . -179.9(2) ?
    C2 C3 C4 C5 . . . . 0.7(4) ?
    C3 C4 C5 C6 . . . . -0.1(4) ?
    C4 C5 C6 C1 . . . . -0.5(3) ?
    C4 C5 C6 C16 . . . . 176.4(2) ?
    C2 C1 C6 C5 . . . . 0.5(3) ?
    C2 C1 C6 C16 . . . . -176.41(17) ?
    C1 C2 C7 N1 . . . . -111.1(2) ?
    C3 C2 C7 N1 . . . . 68.0(2) ?
    C15 C10 C11 C12 . . . . -1.0(3) ?
    S1 C10 C11 C12 . . . . 177.85(15) ?
    C15 C10 C11 Cl1 . . . . 178.88(13) ?
    S1 C10 C11 Cl1 . . . . -2.3(2) ?
    C10 C11 C12 C13 . . . . 0.5(3) ?
    Cl1 C11 C12 C13 . . . . -179.33(16) ?
    C11 C12 C13 C14 . . . . 0.4(3) ?
    C12 C13 C14 C15 . . . . -0.9(3) ?
    C12 C13 C14 Cl2 . . . . 178.11(16) ?
    C11 C10 C15 C14 . . . . 0.5(3) ?
    S1 C10 C15 C14 . . . . -178.43(13) ?
    C13 C14 C15 C10 . . . . 0.5(3) ?
    Cl2 C14 C15 C10 . . . . -178.57(13) ?
    C5 C6 C16 N2 . . . . -111.2(2) ?
    C1 C6 C16 N2 . . . . 65.6(2) ?
    C24 C19 C20 C21 . . . . -2.0(3) ?
    S2 C19 C20 C21 . . . . 176.64(16) ?
    C24 C19 C20 Cl3 . . . . 177.23(14) ?
    S2 C19 C20 Cl3 . . . . -4.1(2) ?
    C19 C20 C21 C22 . . . . 1.2(3) ?
    Cl3 C20 C21 C22 . . . . -178.04(17) ?
    C20 C21 C22 C23 . . . . 0.3(3) ?
    C21 C22 C23 C24 . . . . -1.0(3) ?
    C21 C22 C23 Cl4 . . . . 178.31(17) ?
    C22 C23 C24 C19 . . . . 0.2(3) ?
    Cl4 C23 C24 C19 . . . . -179.11(14) ?
    C20 C19 C24 C23 . . . . 1.3(3) ?
    S2 C19 C24 C23 . . . . -177.43(14) ?
    C15 C10 S1 O1 . . . . 124.12(14) ?
    C11 C10 S1 O1 . . . . -54.76(16) ?
    C15 C10 S1 O2 . . . . -3.50(15) ?
    C11 C10 S1 O2 . . . . 177.63(14) ?
    C15 C10 S1 N1 . . . . -120.40(14) ?
    C11 C10 S1 N1 . . . . 60.73(16) ?
    C24 C19 S2 O4 . . . . -2.36(16) ?
    C20 C19 S2 O4 . . . . 178.98(15) ?
    C24 C19 S2 O3 . . . . 125.71(14) ?
    C20 C19 S2 O3 . . . . -52.96(17) ?
    C24 C19 S2 N2 . . . . -118.46(14) ?
    C20 C19 S2 N2 . . . . 62.87(17) ?
    C9 C8 N1 C7 . . . . 68.6(3) ?
    C9 C8 N1 S1 . . . . -89.6(2) ?
    C2 C7 N1 C8 . . . . 57.3(2) ?
    C2 C7 N1 S1 . . . . -143.80(14) ?
    O1 S1 N1 C8 . . . . -12.41(18) ?
    O2 S1 N1 C8 . . . . 118.67(16) ?
    C10 S1 N1 C8 . . . . -128.51(16) ?
    O1 S1 N1 C7 . . . . -170.82(15) ?
    O2 S1 N1 C7 . . . . -39.74(17) ?
    C10 S1 N1 C7 . . . . 73.09(16) ?
    C6 C16 N2 C17 . . . . 60.2(2) ?
    C6 C16 N2 S2 . . . . -111.45(16) ?
    C18 C17 N2 C16 . . . . 61.4(2) ?
    C18 C17 N2 S2 . . . . -126.57(19) ?
    O4 S2 N2 C16 . . . . 129.76(14) ?
    O3 S2 N2 C16 . . . . -1.35(16) ?
    C19 S2 N2 C16 . . . . -117.35(14) ?
    O4 S2 N2 C17 . . . . -41.94(17) ?
    O3 S2 N2 C17 . . . . -173.06(14) ?
    C19 S2 N2 C17 . . . . 70.94(16) ?
loop_
    _geom_hbond_atom_site_label_D
    _geom_hbond_atom_site_label_H
    _geom_hbond_atom_site_label_A
    _geom_hbond_site_symmetry_A
    _geom_hbond_distance_DH
    _geom_hbond_distance_HA
    _geom_hbond_distance_DA
    _geom_hbond_angle_DHA
    C7 H7B O3 2_666 0.97 2.59 3.511(2) 158
    C17 H17B O1 2_676 0.97 2.58 3.516(3) 164
    C24 H24 Cl1 2_676 0.93 2.83 3.738(2) 166
data_global
_journal_date_recd_electronic     2011-10-25
_journal_date_accepted     2011-10-28
_journal_name_full     'Acta Crystallographica, Section E'
_journal_year     2012
_journal_volume     68
_journal_issue      1
_journal_page_first     o15
_journal_page_last     o15
_journal_paper_category     QO
_journal_paper_doi     10.1107/S1600536811045326
_journal_coeditor_code     SU2337
_publ_contact_author_name     'Islam Ullah Khan'
_publ_contact_author_address
;
Materials Chemistry Laboratry,
Department of Chemistry,
GC University,
Lahore 54000,
Pakistan
;
_publ_contact_author_email     iuklodhi@yahoo.com
_publ_contact_author_fax     '  '
_publ_contact_author_phone     ' '
_publ_section_title
;\
2,2',5,5'-Tetrachloro-<i>N</i>,<i>N</i>'-diethyl-<i>N</i>,<i>N</i>'-[benzene-1,\
3-diylbis(methylene)]dibenzenesulfonamide
;
loop_
    _publ_author_name
    _publ_author_address
    'Ejaz'
;
Materials Chemistry Laboratry,
Department of Chemistry,
GC University,
Lahore 54000,
Pakistan
;
    'Islam Ullah Khan'
;
Materials Chemistry Laboratry,
Department of Chemistry,
GC University,
Lahore 54000,
Pakistan
;
    'Tahir Ali Sheikh'
;
Materials Chemistry Laboratry,
Department of Chemistry,
GC University,
Lahore 54000,
Pakistan
;
    'Harrison, William T. A.'
;   Department of Chemistry
    University of Aberdeen
    Meston Walk
    Aberdeen AB24 3UE
    Scotland
;
