# Supplementary material for: 2,2′,5,5′-Tetra­chloro-N,N′-diethyl-N,N′-[benzene-1,3-diylbis(methyl­ene)]dibenzene­sulfonamide
Source: Acta Crystallogr Sect E Struct Rep Online. 2011 Dec 3;68(Pt 1):o15. doi: 10.1107/S1600536811045326 (PMC3254356; doi:10.1107/S1600536811045326)
Supplement: Supplementary file 2 [file e-68-00o15-Isup2.hkl]

# 
# h,k,l, Fc-squared, Fo-squared, sigma(Fo-squared) and status flag 
# 
data_I
_shelx_title ' T1_0m in P-1' 
_shelx_refln_list_code          4 
_shelx_F_calc_maximum      185.26 
_exptl_crystal_F_000       628.00 
_reflns_d_resolution_high  0.7467 
 
loop_ 
 _symmetry_equiv_pos_as_xyz 
 'x, y, z' 
 '-x, -y, -z' 
 
_cell_length_a     8.0396 
_cell_length_b    11.1512 
_cell_length_c    15.5723 
_cell_angle_alpha  87.454 
_cell_angle_beta   83.378 
_cell_angle_gamma  87.995 
 
_shelx_F_squared_multiplier     1.000 
 
loop_ 
 _refln_index_h 
 _refln_index_k 
 _refln_index_l 
 _refln_F_squared_calc 
 _refln_F_squared_meas 
 _refln_F_squared_sigma 
 _refln_observed_status 
   2   0   0     4413.18     4331.97     64.75 o 
   3   0   0        1.63        6.47      1.44 o 
   4   0   0     2121.35     2038.25     33.21 o 
   5   0   0       21.60       21.23      3.49 o 
   6   0   0     1754.18     1724.85     25.87 o 
   7   0   0      175.56      164.49      9.51 o 
   8   0   0      135.13      126.46      9.19 o 
   9   0   0       70.92       65.29      7.92 o 
  -8   1   0        8.47       10.70      1.85 o 
  -7   1   0       14.79       12.17      1.07 o 
  -6   1   0      182.19      180.49      4.89 o 
  -5   1   0      121.16      107.85      1.72 o 
  -4   1   0      337.21      304.55      3.56 o 
  -3   1   0      855.23      859.18      7.85 o 
  -2   1   0        8.14       15.41      0.46 o 
  -1   1   0     2338.53     2204.32     63.64 o 
   1   1   0     6553.60     5223.30    223.62 o 
   2   1   0     5228.87     5442.88     40.90 o 
   3   1   0      254.68      209.74      3.03 o 
   4   1   0       52.59       40.25      0.89 o 
   5   1   0      377.33      381.36      5.41 o 
   6   1   0     1189.27     1167.73     14.63 o 
   7   1   0      187.70      175.58      9.19 o 
   8   1   0       26.46       38.03      6.02 o 
   9   1   0        6.35        4.44      4.12 o 
  10   1   0        6.31       -0.63      4.75 o 
 -10   2   0        4.55        5.07      1.90 o 
  -9   2   0       50.52       59.97      2.35 o 
  -8   2   0        6.53        5.59      1.12 o 
  -7   2   0       50.62       46.83      1.90 o 
  -6   2   0        5.26        6.58      1.44 o 
  -5   2   0      648.21      666.18      6.95 o 
  -4   2   0       60.61       60.34      2.65 o 
  -3   2   0     2542.00     2589.52     20.67 o 
  -2   2   0     1853.23     1897.45     13.07 o 
  -1   2   0     4020.01     4081.43     33.16 o 
   0   2   0    10082.46     9731.02     98.24 o 
   1   2   0    19840.06    19520.68    181.42 o 
   2   2   0    30426.37    28178.75    367.61 o 
   3   2   0     2263.73     2520.41     22.67 o 
   4   2   0        0.81        0.63      0.41 o 
   5   2   0      619.66      620.50      6.41 o 
   6   2   0      805.74      768.04      8.91 o 
   7   2   0      351.84      347.65      4.84 o 
   8   2   0      314.55      317.86      4.70 o 
   9   2   0       61.05       63.53      2.25 o 
  10   2   0      106.53      113.84      4.30 o 
 -10   3   0        2.02        2.56      1.44 o 
  -9   3   0        7.40        9.68      1.57 o 
  -8   3   0       47.38       55.15      3.80 o 
  -7   3   0       26.65       17.73      2.22 o 
  -6   3   0      173.14      153.58      4.03 o 
  -5   3   0      342.37      354.45      3.79 o 
  -4   3   0      161.89      127.67      6.13 o 
  -3   3   0      647.00      685.67      5.57 o 
  -2   3   0      249.12      247.74      2.77 o 
  -1   3   0     2500.88     2621.37     26.58 o 
   0   3   0     1220.09     1287.58     11.21 o 
   1   3   0      682.24      708.34      6.07 o 
   2   3   0      543.23      628.84      5.91 o 
   3   3   0        3.97        9.04      0.65 o 
   4   3   0     2203.07     2375.79     21.87 o 
   5   3   0      295.40      297.86      3.71 o 
   6   3   0       38.07       35.21      1.60 o 
   7   3   0       78.93       76.48      2.50 o 
   8   3   0       69.95       72.25      2.27 o 
   9   3   0        0.30        0.42      1.77 o 
  10   3   0       39.14       40.50      2.37 o 
 -10   4   0       40.36       40.11      2.79 o 
  -9   4   0       31.71       32.62      2.57 o 
  -8   4   0       95.92       98.57      5.39 o 
  -7   4   0       46.83       46.27      3.80 o 
  -6   4   0       28.04       23.78      2.29 o 
  -5   4   0       34.65       27.26      1.26 o 
  -4   4   0      135.68       94.60      2.52 o 
  -3   4   0       16.77       11.44      0.97 o 
  -2   4   0     3251.33     3323.43     30.46 o 
  -1   4   0       57.85       32.95      1.46 o 
   0   4   0    12215.91    12913.61    111.19 o 
   1   4   0     4073.53     4150.10     34.20 o 
   2   4   0        0.57       -0.44      0.44 o 
   3   4   0     1415.54     1483.51     43.30 o 
   4   4   0      240.79      217.65      3.33 o 
   5   4   0      652.62      693.35      7.68 o 
   6   4   0       69.46       66.96      1.79 o 
   7   4   0      324.28      318.86      5.22 o 
   8   4   0       46.56       38.70      2.61 o 
   9   4   0       47.45       49.60      2.69 o 
  10   4   0       21.36       15.84      1.97 o 
  -9   5   0        5.13        5.07      2.54 o 
  -8   5   0        8.00        4.75      2.54 o 
  -7   5   0        0.22       -0.91      1.67 o 
  -6   5   0      103.07       92.18      3.58 o 
  -5   5   0       20.20       19.03      1.59 o 
  -4   5   0      204.26      218.89      3.29 o 
  -3   5   0      757.52      776.08      8.06 o 
  -2   5   0        0.04       -0.64      0.64 o 
  -1   5   0     1816.47     1892.35     18.28 o 
   0   5   0       20.65       19.85      1.25 o 
   1   5   0       34.46       34.32      2.39 o 
   2   5   0      532.63      578.42      6.10 o 
   3   5   0       85.57       51.92      1.50 o 
   4   5   0       17.43       15.26      0.97 o 
   5   5   0      982.57      988.17     10.56 o 
   6   5   0      345.49      370.06      5.14 o 
   7   5   0       19.90       21.67      2.04 o 
   8   5   0       29.77       25.02      2.32 o 
   9   5   0       39.78       36.35      2.65 o 
  10   5   0        2.20        1.44      2.85 o 
  -9   6   0       39.24       28.50      3.02 o 
  -8   6   0      186.66      205.06      9.19 o 
  -7   6   0       70.86       71.08      2.92 o 
  -6   6   0      677.85      664.99     10.87 o 
  -5   6   0       14.38        7.66      4.42 o 
  -4   6   0      577.40      593.99      7.49 o 
  -3   6   0      166.01      153.19      3.03 o 
  -2   6   0     1151.50     1105.31     11.87 o 
  -1   6   0        4.42        2.14      1.11 o 
   0   6   0     4533.91     4844.92     49.44 o 
   1   6   0       71.87       66.50      2.85 o 
   2   6   0       36.73       42.35      1.73 o 
   3   6   0     1106.77     1134.02     11.01 o 
   4   6   0      433.95      422.18      5.18 o 
   5   6   0       57.67       44.71      2.06 o 
   6   6   0       68.23       65.10      4.62 o 
   7   6   0      113.16      114.25      3.14 o 
   8   6   0       15.87       15.09      2.10 o 
   9   6   0       29.77       31.36      6.81 o 
  -9   7   0        7.66        1.40      3.49 o 
  -8   7   0        0.15        0.76      1.72 o 
  -7   7   0       29.53       31.40      2.98 o 
  -6   7   0        0.08       -1.37      1.37 o 
  -5   7   0      157.28      149.98      7.41 o 
  -4   7   0      321.50      292.09      5.79 o 
  -3   7   0      334.36      351.93      5.09 o 
  -2   7   0      392.72      398.88      5.72 o 
  -1   7   0      447.09      452.68      6.97 o 
   0   7   0      181.56      203.42      4.27 o 
   1   7   0     1045.69     1090.63     13.39 o 
   2   7   0       50.34       43.15      2.17 o 
   3   7   0       89.35       80.68      2.42 o 
   4   7   0       19.02       24.13      1.58 o 
   5   7   0      201.65      201.01      5.42 o 
   6   7   0       68.64       71.72      2.85 o 
   7   7   0      158.43      143.43      3.94 o 
   8   7   0        0.43        2.88      2.21 o 
   9   7   0        0.52        3.61      2.69 o 
  -8   8   0       23.25       15.05      2.79 o 
  -7   8   0       90.53       90.28      3.62 o 
  -6   8   0      143.13      139.21      4.21 o 
  -5   8   0      237.21      251.97      4.96 o 
  -4   8   0      426.52      412.69      6.64 o 
  -3   8   0       87.01       67.03      3.16 o 
  -2   8   0      112.51      113.78      3.08 o 
  -1   8   0     2720.17     2673.49     29.32 o 
   0   8   0     3336.79     3473.23     37.12 o 
   1   8   0      499.35      531.01     10.20 o 
   2   8   0     2902.18     3002.94     32.48 o 
   3   8   0       50.20       43.02      2.88 o 
   4   8   0       52.99       49.10      5.52 o 
   5   8   0        0.00       -1.13      1.44 o 
   6   8   0       60.33       63.21      4.60 o 
   7   8   0        7.94        9.88      1.80 o 
   8   8   0       59.05       80.52      7.61 o 
   9   8   0        8.78        8.24      3.80 o 
  -8   9   0        7.31        6.04      5.55 o 
  -7   9   0        9.34        2.82      1.93 o 
  -6   9   0        4.22        5.18      2.19 o 
  -5   9   0       10.59       12.52      1.68 o 
  -4   9   0       31.87       29.14      2.20 o 
  -3   9   0       29.12       22.21      2.06 o 
  -2   9   0       28.56       25.01      1.95 o 
  -1   9   0      921.48      890.96     12.37 o 
   0   9   0        2.84        3.90      1.68 o 
   1   9   0       49.86       36.95      2.74 o 
   2   9   0       32.41       21.71      2.59 o 
   3   9   0      295.21      318.96      9.18 o 
   4   9   0      224.38      230.87      7.21 o 
   5   9   0      212.93      213.31      5.71 o 
   6   9   0        4.15        5.40      1.87 o 
   7   9   0        1.59        0.99      1.90 o 
   8   9   0        4.08        9.51      4.12 o 
  -7  10   0        9.33        3.61      2.13 o 
  -6  10   0       13.42       13.30      2.13 o 
  -5  10   0        0.97       -0.94      2.20 o 
  -4  10   0        4.02       -0.24      2.90 o 
  -3  10   0       13.68       15.02      6.81 o 
  -2  10   0       87.11       82.09      5.36 o 
  -1  10   0      236.52      210.01      6.34 o 
   0  10   0      285.35      247.00      6.76 o 
   1  10   0      813.81      855.37     15.10 o 
   2  10   0      177.98      199.85      7.40 o 
   3  10   0        7.20        4.39      2.35 o 
   4  10   0      125.89      142.11      4.80 o 
   5  10   0       13.68       21.54      6.97 o 
   6  10   0        1.89        2.71      2.21 o 
   7  10   0       27.01       27.31      3.56 o 
   8  10   0       29.47       39.93      6.02 o 
  -6  11   0        1.00       -0.66      3.96 o 
  -5  11   0       31.65       29.59      7.61 o 
  -4  11   0       15.44        8.35      4.43 o 
  -3  11   0       17.43        9.91      2.79 o 
  -2  11   0        2.20       -1.33      2.12 o 
  -1  11   0        1.89        2.42      3.01 o 
   0  11   0      125.72      118.26      5.00 o 
   1  11   0       38.52       30.95      3.11 o 
   2  11   0       13.72       16.36      3.14 o 
   3  11   0        2.04        0.98      2.35 o 
   4  11   0       27.88       23.77      3.56 o 
   5  11   0        3.83        2.59      2.43 o 
   6  11   0       22.41       22.76      3.56 o 
   7  11   0       14.84       14.58      3.20 o 
  -6  12   0        0.52       -2.43      2.43 o 
  -5  12   0        0.01       -3.17      3.17 o 
  -4  12   0        0.01       -0.85      1.97 o 
  -3  12   0       45.70       37.44      4.59 o 
  -2  12   0      151.79      141.34      7.06 o 
  -1  12   0        0.12       -3.20      3.64 o 
   0  12   0       34.07       33.29     12.52 o 
   1  12   0       35.03       31.68      4.14 o 
   2  12   0        0.29       -2.12      2.12 o 
   3  12   0       55.17       63.14      5.26 o 
   4  12   0       17.90       17.06      3.56 o 
   5  12   0        5.46        5.53      2.89 o 
   6  12   0        0.28        0.33      2.74 o 
  -4  13   0       15.47        9.89      3.24 o 
  -3  13   0        7.75        2.10      3.02 o 
  -2  13   0        0.24       -1.66      2.66 o 
  -1  13   0       32.42       26.19      4.12 o 
   0  13   0        9.99       12.68      4.75 o 
   1  13   0        0.66        6.97      4.44 o 
   2  13   0       27.55       29.06      4.44 o 
   3  13   0        4.28        2.17      2.89 o 
   4  13   0        4.64        7.62      3.11 o 
   5  13   0       16.35       20.55      4.02 o 
  -3  14   0        7.70        4.00      3.49 o 
  -2  14   0        9.85        5.93      3.20 o 
  -1  14   0       74.64       79.55      9.83 o 
   0  14   0       20.83       34.86      6.97 o 
   1  14   0        1.11       -1.27      3.80 o 
   2  14   0       42.38       57.68      7.92 o 
   3  14   0        0.03       -2.89      2.89 o 
  -3 -14   1       79.83       86.17      6.81 o 
  -2 -14   1        0.25       -1.58      3.80 o 
  -1 -14   1        0.02        0.32      3.80 o 
   0 -14   1        6.55       11.09      5.07 o 
   1 -14   1      149.01      151.18     12.04 o 
   2 -14   1        2.19        1.46      2.89 o 
   3 -14   1       28.17       27.24      4.69 o 
  -5 -13   1        5.95        4.35      3.11 o 
  -4 -13   1        0.03       -2.35      2.35 o 
  -3 -13   1       12.80       12.03      3.69 o 
  -2 -13   1       10.27        9.68      3.24 o 
  -1 -13   1        0.23       -2.22      3.17 o 
   0 -13   1       12.64       17.43      5.07 o 
   1 -13   1       45.38       40.93      4.59 o 
   2 -13   1       13.09        9.64      3.24 o 
   3 -13   1        0.11       -2.47      2.47 o 
   4 -13   1        4.72        7.27      3.34 o 
  -6 -12   1       28.98       29.91      4.24 o 
  -5 -12   1        0.93       -0.35      2.43 o 
  -4 -12   1       70.50       80.68      5.94 o 
  -3 -12   1       15.91       14.62      3.36 o 
  -2 -12   1       13.05       17.73      3.24 o 
  -1 -12   1      293.50      285.29      9.86 o 
   0 -12   1       34.67       43.48      8.87 o 
   1 -12   1       25.86       17.80      3.36 o 
   2 -12   1       39.04       43.36      4.71 o 
   3 -12   1      151.01      162.53      7.61 o 
   4 -12   1        0.02       -1.34      2.09 o 
   5 -12   1      110.69      121.47     13.47 o 
   6 -12   1       13.99       19.83      3.65 o 
  -7 -11   1        5.03        6.41      2.89 o 
  -6 -11   1        0.57        1.55      2.69 o 
  -5 -11   1       57.96       65.44      5.15 o 
  -4 -11   1        1.63        0.56      2.35 o 
  -3 -11   1        4.20       -1.90      1.90 o 
  -2 -11   1        0.03       -1.90      1.90 o 
  -1 -11   1       38.00       37.24      3.34 o 
   0 -11   1        0.07       -0.55      2.19 o 
   1 -11   1       37.22       35.58      3.92 o 
   2 -11   1        0.67       -2.02      2.02 o 
   3 -11   1        0.13       -1.90      1.90 o 
   4 -11   1       18.68       18.40      3.19 o 
   5 -11   1       60.57       57.30      9.03 o 
   6 -11   1       21.39       14.82      3.14 o 
  -8 -10   1        0.04        3.80      3.49 o 
  -7 -10   1       69.85       74.56      5.14 o 
  -6 -10   1        0.30       -1.66      1.98 o 
  -5 -10   1       15.31       16.15      3.02 o 
  -4 -10   1       34.92       34.65      3.69 o 
  -3 -10   1        0.20       -1.19      1.44 o 
  -2 -10   1      218.42      252.63      8.40 o 
  -1 -10   1        1.53       -1.16      1.97 o 
   0 -10   1      524.16      513.77     10.12 o 
   1 -10   1      239.28      226.78      6.76 o 
   2 -10   1      377.92      407.70     10.87 o 
   3 -10   1       40.32       29.29      3.47 o 
   4 -10   1      196.70      183.31      6.24 o 
   5 -10   1      199.40      191.55      5.46 o 
   6 -10   1       31.47       29.48      2.66 o 
   7 -10   1       37.51       43.19      7.42 o 
  -8  -9   1       34.01       31.06      5.39 o 
  -7  -9   1        0.79        2.18      1.98 o 
  -6  -9   1        6.80        1.90      3.01 o 
  -5  -9   1       18.56       14.88      2.07 o 
  -4  -9   1        4.46        1.16      1.44 o 
  -3  -9   1       14.90        9.01      2.42 o 
  -2  -9   1      622.51      609.77     10.91 o 
  -1  -9   1       29.91       26.49      2.48 o 
   0  -9   1       76.30       76.50      3.65 o 
   1  -9   1      217.59      190.97      4.83 o 
   2  -9   1        3.24        2.85      1.24 o 
   3  -9   1       59.79       64.49      3.07 o 
   4  -9   1        1.81       -1.26      1.26 o 
   5  -9   1       89.82       92.42      3.25 o 
   6  -9   1       22.36       19.71      2.27 o 
   7  -9   1        8.63       -0.58      1.87 o 
   8  -9   1       32.04       36.06      3.81 o 
  -9  -8   1       25.17       19.33      4.44 o 
  -8  -8   1       15.69       21.23      4.75 o 
  -7  -8   1        9.27       13.90      1.71 o 
  -6  -8   1        6.16        4.67      1.41 o 
  -5  -8   1      412.26      411.59      6.99 o 
  -4  -8   1        0.91        0.42      1.36 o 
  -3  -8   1      882.87      873.82     10.16 o 
  -2  -8   1       74.62       74.71      4.16 o 
  -1  -8   1      414.84      420.03      6.97 o 
   0  -8   1      630.69      583.05      9.47 o 
   1  -8   1       98.99      100.15      3.40 o 
   2  -8   1       32.71       26.59      1.77 o 
   3  -8   1      401.25      401.00      7.23 o 
   4  -8   1     1214.48     1212.76     16.21 o 
   5  -8   1       13.72       17.54      1.70 o 
   6  -8   1      325.11      301.67      9.68 o 
   7  -8   1       30.90       28.33      2.42 o 
   8  -8   1        8.72        3.80      2.47 o 
  -9  -7   1        0.14       -1.07      2.22 o 
  -8  -7   1        1.95        0.52      1.63 o 
  -7  -7   1        7.79        4.15      1.38 o 
  -6  -7   1        7.27        7.41      1.51 o 
  -5  -7   1      199.48      204.70      4.67 o 
  -4  -7   1      201.39      183.14      4.05 o 
  -3  -7   1      124.27      119.36      2.60 o 
  -2  -7   1       73.44       63.39      2.28 o 
  -1  -7   1       14.23       12.24      1.41 o 
   0  -7   1        0.11       -0.88      0.93 o 
   1  -7   1       12.85       11.13      1.30 o 
   2  -7   1        0.12       -0.86      0.86 o 
   3  -7   1      120.61      120.97      2.71 o 
   4  -7   1      539.82      505.06      7.19 o 
   5  -7   1      143.13      126.22      3.20 o 
   6  -7   1       20.52       20.57      2.52 o 
   7  -7   1        6.82        6.14      1.36 o 
   8  -7   1        0.48       -0.77      2.12 o 
   9  -7   1        0.07       -1.90      1.90 o 
  -9  -6   1       39.90       41.46      3.04 o 
  -8  -6   1       14.60       16.64      2.15 o 
  -7  -6   1       32.19       30.17      2.15 o 
  -6  -6   1      699.03      725.30      9.72 o 
  -5  -6   1      202.15      199.06      5.61 o 
  -4  -6   1      807.52      839.24      8.59 o 
  -3  -6   1     1269.37     1237.35     11.68 o 
  -2  -6   1       71.06       83.25      2.00 o 
  -1  -6   1      613.12      571.36      7.84 o 
   0  -6   1     8578.64     8958.68     89.20 o 
   1  -6   1       19.12       24.00      1.92 o 
   2  -6   1       62.33       48.64      1.98 o 
   3  -6   1     1903.88     1872.20     16.08 o 
   4  -6   1      138.04      135.77      2.72 o 
   5  -6   1      726.26      706.79      9.84 o 
   6  -6   1      143.71      131.00      4.13 o 
   7  -6   1        7.28        5.08      1.19 o 
   8  -6   1       14.85       12.88      2.47 o 
   9  -6   1       37.33       33.21      3.14 o 
 -10  -5   1        0.03        0.24      1.85 o 
  -9  -5   1        9.64        8.53      1.84 o 
  -8  -5   1       24.72       23.47      2.22 o 
  -7  -5   1       13.21        9.15      1.70 o 
  -6  -5   1       44.00       37.62      1.82 o 
  -5  -5   1        1.18       -0.60      0.80 o 
  -4  -5   1       88.48      101.65      2.29 o 
  -3  -5   1      195.72      208.56      3.50 o 
  -2  -5   1      354.11      436.63      4.52 o 
  -1  -5   1       20.52       27.51      1.14 o 
   0  -5   1      552.69      553.19      7.29 o 
   1  -5   1      803.51      857.09     10.94 o 
   2  -5   1     1337.47     1467.59     14.63 o 
   3  -5   1       94.45       67.95      1.87 o 
   4  -5   1      147.51      129.70      2.69 o 
   5  -5   1       41.37       38.86      1.79 o 
   6  -5   1      749.08      691.28      9.25 o 
   7  -5   1       13.45       11.17      2.24 o 
   8  -5   1        3.32        2.22      2.54 o 
   9  -5   1        3.45        5.55      1.79 o 
 -10  -4   1       32.05       40.12      5.18 o 
  -9  -4   1        0.25        0.35      1.35 o 
  -8  -4   1       37.29       35.76      2.32 o 
  -7  -4   1       56.98       45.97      2.59 o 
  -6  -4   1      430.74      446.15      5.50 o 
  -5  -4   1      616.02      654.85      7.34 o 
  -4  -4   1      702.20      680.37      6.76 o 
  -3  -4   1       10.67       15.54      0.93 o 
  -2  -4   1     1965.16     1899.80     15.09 o 
  -1  -4   1      396.97      368.35      4.16 o 
   0  -4   1     1387.52     1472.01     12.03 o 
   1  -4   1      375.18      419.68      5.43 o 
   2  -4   1     5000.92     5159.31     46.20 o 
   3  -4   1       39.79       48.07      1.58 o 
   4  -4   1      730.29      684.51      7.69 o 
   5  -4   1     1809.80     1801.87     22.79 o 
   6  -4   1       97.82       81.07      6.56 o 
   7  -4   1       99.22       95.48      3.69 o 
   8  -4   1       19.42       28.84      3.17 o 
   9  -4   1       71.43       68.46      4.44 o 
  10  -4   1       62.06       69.24      2.67 o 
 -10  -3   1        0.12       -0.39      1.29 o 
  -9  -3   1        1.74        0.42      1.16 o 
  -8  -3   1        0.03       -0.41      1.14 o 
  -7  -3   1      103.86      105.41      2.68 o 
  -6  -3   1       44.02       41.37      1.75 o 
  -5  -3   1       16.92       19.74      0.94 o 
  -4  -3   1      888.26      939.11      9.46 o 
  -3  -3   1     3112.73     3494.99     28.68 o 
  -2  -3   1      857.73      966.73      8.60 o 
  -1  -3   1     1129.69     1169.97     10.29 o 
   0  -3   1      936.13      947.98      9.69 o 
   1  -3   1      183.29      197.47      2.45 o 
   2  -3   1        0.68       -0.44      0.57 o 
   3  -3   1      547.37      641.25      5.41 o 
   4  -3   1     2986.23     3079.87     26.08 o 
   5  -3   1       14.45       25.83      1.21 o 
   6  -3   1        0.10       -0.94      0.94 o 
   7  -3   1        3.44        2.58      2.10 o 
   8  -3   1      115.82      105.54      3.36 o 
   9  -3   1        4.69        5.70      1.90 o 
  10  -3   1        0.29       -0.45      0.97 o 
 -10  -2   1        8.36        7.37      2.85 o 
  -9  -2   1        2.14        1.17      1.07 o 
  -8  -2   1       30.60       26.05      1.53 o 
  -7  -2   1      251.15      245.48      4.26 o 
  -6  -2   1       65.20       59.27      1.78 o 
  -5  -2   1      579.71      600.55      6.34 o 
  -4  -2   1       25.23       23.05      0.86 o 
  -3  -2   1     1714.50     1748.64     14.61 o 
  -2  -2   1      128.67      107.41      1.40 o 
  -1  -2   1        9.77        6.95      0.36 o 
   0  -2   1     6678.53     6616.23     58.43 o 
   1  -2   1     6598.38     6553.77     43.79 o 
   2  -2   1      350.04      364.32      2.77 o 
   3  -2   1      495.78      465.70      4.06 o 
   4  -2   1     3322.95     3363.23     23.82 o 
   5  -2   1        0.04        1.22      0.58 o 
   6  -2   1      315.71      310.42      5.18 o 
   7  -2   1       13.69       10.56      1.44 o 
   8  -2   1        1.24        1.04      0.87 o 
  10  -2   1       89.51       88.61      2.85 o 
 -10  -1   1       41.01       44.37      3.17 o 
  -9  -1   1        0.00        0.11      1.20 o 
  -8  -1   1       48.67       44.48      1.59 o 
  -7  -1   1      202.26      194.55      3.17 o 
  -6  -1   1        0.65       -0.58      0.58 o 
  -5  -1   1       94.94       94.45      1.56 o 
  -4  -1   1     1556.57     1651.75     15.13 o 
  -3  -1   1       42.43       42.24      0.79 o 
  -2  -1   1      116.52      138.13      1.59 o 
  -1  -1   1     5784.27     5623.97     43.99 o 
   1  -1   1      198.14      202.93      3.10 o 
   2  -1   1       88.22       88.51      1.30 o 
   3  -1   1     6661.85     6958.46     58.51 o 
   4  -1   1      541.99      626.84      6.00 o 
   5  -1   1     1510.07     1626.98     24.55 o 
   6  -1   1      750.77      778.40     22.19 o 
   7  -1   1        0.21       -2.85      2.85 o 
   8  -1   1        0.71       -1.90      3.17 o 
   9  -1   1       63.86       65.29      8.24 o 
 -10   0   1        2.63        1.58      1.58 o 
  -9   0   1       79.50       87.79      3.80 o 
  -8   0   1      266.87      262.36      5.03 o 
  -7   0   1       48.30       47.91      1.53 o 
  -6   0   1     1060.65     1043.09      9.98 o 
  -5   0   1      269.59      288.84      3.23 o 
  -4   0   1     1251.10     1279.30     11.08 o 
  -3   0   1     1176.76     1103.48      9.45 o 
  -2   0   1      169.63      161.24      1.61 o 
  -1   0   1     3848.00     3306.72    113.04 o 
   2   0   1      144.79      124.76      1.73 o 
   3   0   1    10193.35     9995.12    153.56 o 
   4   0   1       28.15       28.18      2.43 o 
   5   0   1      465.27      423.75     13.31 o 
   6   0   1      292.05      270.67     11.09 o 
   7   0   1      252.18      254.82     11.73 o 
   8   0   1       89.35       87.48      7.92 o 
   9   0   1        1.57        2.54      4.12 o 
  10   0   1        5.12        8.24      5.39 o 
 -10   1   1       24.14       17.75      2.54 o 
  -9   1   1       61.19       61.17      3.49 o 
  -8   1   1       85.28       96.72      2.31 o 
  -7   1   1      197.91      197.32      3.18 o 
  -6   1   1      900.22      879.15     11.74 o 
  -5   1   1      123.50      118.10      2.10 o 
  -4   1   1      463.63      483.07      5.29 o 
  -3   1   1     1372.82     1443.88     12.32 o 
  -2   1   1     6133.29     6389.26     53.17 o 
  -1   1   1     1562.61     1696.58     15.49 o 
   1   1   1       49.96       59.80      2.50 o 
   2   1   1     7765.33     7827.25     59.53 o 
   3   1   1     2640.34     2882.58     33.28 o 
   4   1   1      195.80      191.11      7.61 o 
   5   1   1     1194.27     1257.93     30.11 o 
   6   1   1      730.63      693.15     20.28 o 
   7   1   1       26.19       28.52      5.07 o 
   8   1   1       13.13       11.73      4.75 o 
   9   1   1       95.46       91.28      8.24 o 
  10   1   1        9.26       -0.63      4.12 o 
 -10   2   1      124.07      140.40      6.02 o 
  -9   2   1       19.70       21.49      1.79 o 
  -8   2   1       38.90       39.32      1.83 o 
  -7   2   1       88.89       97.84      3.02 o 
  -6   2   1      270.04      271.62      5.38 o 
  -5   2   1      839.09      821.94      9.14 o 
  -4   2   1     3360.71     3468.75     28.96 o 
  -3   2   1       99.22       92.47      1.98 o 
  -2   2   1     3335.34     3302.47     24.00 o 
  -1   2   1     1409.26     1452.66     11.38 o 
   0   2   1      416.62      431.70      5.14 o 
   1   2   1       32.04       33.96      0.77 o 
   2   2   1    22050.37    21194.46    140.28 o 
   3   2   1     2748.19     2810.91     22.96 o 
   4   2   1     2155.09     2269.46     20.65 o 
   5   2   1     1057.58     1046.38     10.11 o 
   6   2   1      223.25      207.30      2.77 o 
   7   2   1       34.39       29.44      1.28 o 
   8   2   1        4.15        3.10      0.89 o 
   9   2   1       23.95       27.96      2.29 o 
  10   2   1        3.11        1.90      4.75 o 
 -10   3   1        5.59        3.61      2.69 o 
  -9   3   1       22.97       27.29      2.24 o 
  -8   3   1       43.55       39.79      2.57 o 
  -7   3   1        2.13        0.63      1.12 o 
  -6   3   1        0.03       -0.92      0.99 o 
  -5   3   1      166.16      183.36      2.63 o 
  -4   3   1     1799.25     1826.47     19.42 o 
  -3   3   1       51.21       47.30      0.98 o 
  -2   3   1      891.36      984.33      8.39 o 
  -1   3   1     1921.11     2016.98     18.73 o 
   0   3   1      132.73      124.42      2.01 o 
   2   3   1       10.62       10.08      1.45 o 
   3   3   1      982.17     1006.65      8.98 o 
   4   3   1     2347.12     2462.47     22.58 o 
   5   3   1      276.26      265.17      3.42 o 
   6   3   1       70.74       72.79      2.01 o 
   7   3   1       25.09       22.16      1.33 o 
   8   3   1      220.50      224.93      3.95 o 
   9   3   1       44.97       45.53      2.32 o 
  10   3   1       10.07       12.04      5.07 o 
 -10   4   1       38.20       41.72      3.02 o 
  -9   4   1       14.10       11.43      2.02 o 
  -8   4   1      117.73      124.26      4.26 o 
  -7   4   1       17.29       17.43      2.85 o 
  -6   4   1       22.75       21.25      1.37 o 
  -5   4   1      188.81      179.80      3.11 o 
  -4   4   1      365.70      376.38      4.19 o 
  -3   4   1     1577.15     1603.55     14.19 o 
  -2   4   1      216.58      182.43      2.77 o 
  -1   4   1      331.57      361.46      4.56 o 
   0   4   1       90.09       60.39      1.70 o 
   1   4   1      185.21      164.82      2.63 o 
   2   4   1        1.13        0.69      0.47 o 
   3   4   1      292.19      304.96      3.96 o 
   4   4   1     5631.28     5644.73     50.53 o 
   5   4   1     1271.05     1320.28     13.07 o 
   6   4   1      588.80      608.02      8.01 o 
   7   4   1      194.76      203.70      3.98 o 
   8   4   1       14.25       12.70      1.72 o 
   9   4   1       34.93       38.48      3.26 o 
  10   4   1       14.20       15.53      3.01 o 
  -9   5   1        0.24       -0.04      1.67 o 
  -8   5   1        1.18       -0.63      2.22 o 
  -7   5   1        2.71        2.22      2.22 o 
  -6   5   1      261.03      266.44      7.80 o 
  -5   5   1       81.64       74.39      2.65 o 
  -4   5   1        4.40        2.90      0.69 o 
  -3   5   1      410.47      429.98      5.12 o 
  -2   5   1     2760.15     3005.60     28.08 o 
  -1   5   1      398.62      408.52      5.30 o 
   0   5   1       33.88       45.26      2.24 o 
   1   5   1      229.08      270.67      3.88 o 
   2   5   1     1548.37     1644.54     16.02 o 
   3   5   1       21.95       12.04      1.01 o 
   4   5   1       90.72      101.03      3.90 o 
   5   5   1       33.01       31.04      1.64 o 
   6   5   1      863.71      878.04      9.62 o 
   7   5   1       22.85       24.15      2.33 o 
   8   5   1        1.67        2.71      1.33 o 
   9   5   1        1.13        3.06      4.12 o 
  10   5   1        6.56        5.91      2.20 o 
  -9   6   1       20.02       19.52      2.69 o 
  -8   6   1       33.59       29.16      4.12 o 
  -7   6   1       27.00       28.96      2.51 o 
  -6   6   1       96.66       94.24      6.97 o 
  -5   6   1      320.18      317.28      6.91 o 
  -4   6   1      224.64      216.37      6.46 o 
  -3   6   1      219.04      204.08      3.44 o 
  -2   6   1        1.63        1.59      2.32 o 
  -1   6   1     3275.05     3426.96     36.06 o 
   0   6   1      122.93       79.30      2.97 o 
   1   6   1      312.24      328.32      5.31 o 
   2   6   1      285.01      307.62      4.50 o 
   3   6   1      569.38      565.81      7.96 o 
   4   6   1      182.94      171.94      3.25 o 
   5   6   1      899.21      842.45      9.60 o 
   6   6   1      950.61      911.96     11.53 o 
   7   6   1        4.05        4.32      1.44 o 
   8   6   1        1.49        0.53      1.98 o 
   9   6   1       30.84       24.48      3.11 o 
  -9   7   1       22.91       21.36      3.02 o 
  -8   7   1      131.31      129.31      7.61 o 
  -7   7   1       25.75       23.54      2.15 o 
  -6   7   1       99.73       85.64      5.09 o 
  -5   7   1        9.67        8.09      1.86 o 
  -4   7   1      284.01      263.40      5.38 o 
  -3   7   1       65.30       65.75      2.27 o 
  -2   7   1      160.54      149.28      3.98 o 
  -1   7   1     1711.92     1868.32     18.99 o 
   0   7   1      103.06      100.85      3.09 o 
   1   7   1      699.84      680.91      9.30 o 
   2   7   1       24.74       15.83      1.50 o 
   3   7   1      101.52       85.54      2.80 o 
   4   7   1       13.76       16.98      1.58 o 
   5   7   1      974.08      969.16     14.26 o 
   6   7   1        0.01       -0.95      1.30 o 
   7   7   1       83.46       83.65      3.44 o 
   8   7   1      140.14      147.19      6.36 o 
   9   7   1       22.41       23.33      3.43 o 
  -8   8   1       10.71        7.29      3.49 o 
  -7   8   1        4.85        0.66      1.79 o 
  -6   8   1       83.43       84.38      5.48 o 
  -5   8   1      184.55      182.75      5.79 o 
  -4   8   1      777.09      769.71     11.38 o 
  -3   8   1      341.44      331.19      6.59 o 
  -2   8   1      336.07      336.92      5.47 o 
  -1   8   1       25.89       15.06      1.70 o 
   0   8   1      192.56      218.06      4.88 o 
   1   8   1        0.07       -1.37      1.37 o 
   2   8   1     1117.57     1116.64     14.06 o 
   3   8   1      778.08      787.95     12.55 o 
   4   8   1       14.42       13.57      1.89 o 
   5   8   1      187.54      192.73      6.21 o 
   6   8   1       78.54       74.41      3.90 o 
   7   8   1        0.02        0.25      1.49 o 
   8   8   1       18.58       13.52      3.02 o 
   9   8   1       29.97       37.22      8.08 o 
  -8   9   1        0.38       -1.68      4.12 o 
  -7   9   1       66.55       62.29      3.63 o 
  -6   9   1       65.33       62.25      5.41 o 
  -5   9   1       19.48       19.94      2.18 o 
  -4   9   1      230.76      241.08      5.16 o 
  -3   9   1      442.01      434.46      7.65 o 
  -2   9   1       67.04       55.25      2.62 o 
  -1   9   1       37.11       25.72      2.05 o 
   0   9   1        0.57       -0.14      1.56 o 
   1   9   1       30.59       29.74      2.68 o 
   2   9   1     1090.95     1063.98     18.07 o 
   3   9   1       93.29       99.60      5.15 o 
   4   9   1      222.58      202.04      5.52 o 
   5   9   1       29.83       29.33      3.70 o 
   6   9   1        5.14        7.05      1.81 o 
   7   9   1       32.56       39.41      4.16 o 
   8   9   1       29.89       42.79      6.02 o 
  -7  10   1        2.22       -1.90      1.90 o 
  -6  10   1       31.62       25.16      3.12 o 
  -5  10   1        0.42       -3.01      3.01 o 
  -4  10   1      153.18      149.47      7.52 o 
  -3  10   1      567.75      609.44     14.23 o 
  -2  10   1       71.35       71.96      5.04 o 
  -1  10   1        2.17       -2.19      2.19 o 
   0  10   1      105.36       99.89      4.57 o 
   1  10   1        4.56       -1.75      1.75 o 
   2  10   1       29.22       29.47      3.69 o 
   3  10   1      488.58      476.26     12.10 o 
   4  10   1      200.08      219.12      5.94 o 
   5  10   1      116.15      123.99      4.65 o 
   6  10   1       11.60       16.23      2.89 o 
   7  10   1       42.57       39.39      4.02 o 
   8  10   1        8.10       13.31      4.44 o 
  -6  11   1        5.49        2.85      3.49 o 
  -5  11   1       21.60       22.89      3.87 o 
  -4  11   1       50.47       45.50      3.99 o 
  -3  11   1        0.30        2.25      2.35 o 
  -2  11   1       17.26       20.49      3.34 o 
  -1  11   1       72.45       66.53      5.14 o 
   0  11   1       57.36       53.39      4.96 o 
   1  11   1       97.26       96.74      4.57 o 
   2  11   1       84.26       71.66      5.39 o 
   3  11   1      156.24      172.34     18.54 o 
   4  11   1       11.88       12.99      2.36 o 
   5  11   1       43.66       42.22      4.37 o 
   6  11   1       59.12       59.05      4.81 o 
   7  11   1       13.13       13.77      3.11 o 
  -6  12   1        0.01       -2.22      3.80 o 
  -5  12   1        1.53       -3.17      3.17 o 
  -4  12   1        4.42        2.93      2.46 o 
  -3  12   1        1.70        0.48      2.91 o 
  -2  12   1       64.26       61.18      5.38 o 
  -1  12   1       36.61       43.40      4.59 o 
   0  12   1        9.56        4.18      4.75 o 
   1  12   1        7.07       -0.74      5.70 o 
   2  12   1       24.89       20.52      3.56 o 
   3  12   1       17.63       21.10      3.65 o 
   4  12   1       86.10       74.97      5.81 o 
   5  12   1       44.60       42.23      4.59 o 
   6  12   1       59.27       53.81      5.01 o 
  -4  13   1        8.60        0.16      2.69 o 
  -3  13   1       57.59       63.72      7.13 o 
  -2  13   1        9.02        5.84      5.70 o 
  -1  13   1        2.28       -0.95      2.47 o 
   0  13   1        0.00       -1.90      3.49 o 
   1  13   1       12.87       15.20      3.47 o 
   2  13   1       22.88       31.39      6.34 o 
   3  13   1       51.50       47.24      5.26 o 
   4  13   1        0.12        0.37      2.66 o 
   5  13   1       11.45       10.14      3.24 o 
  -3  14   1        0.19       -2.69      2.69 o 
  -2  14   1       22.31       25.10      4.24 o 
  -1  14   1        9.94        4.75      5.39 o 
   0  14   1        1.75        2.85      4.44 o 
   1  14   1        4.40        6.66      4.75 o 
   2  14   1        0.19        3.49      4.12 o 
   3  14   1        0.20       -3.80      3.80 o 
  -3 -14   2        3.99        8.68      3.56 o 
  -2 -14   2       48.20       44.37      7.29 o 
  -1 -14   2        0.00       -1.90      3.49 o 
   0 -14   2      110.45      128.99     10.46 o 
   1 -14   2        5.22        6.97      5.07 o 
   2 -14   2        0.70       -0.03      2.66 o 
   3 -14   2       14.07       23.04      4.21 o 
  -5 -13   2        0.53       -3.01      3.01 o 
  -4 -13   2        1.61        1.32      2.89 o 
  -3 -13   2        0.35       -2.57      2.57 o 
  -2 -13   2       20.81       20.28      4.03 o 
   0 -13   2        0.84        3.80      4.44 o 
   1 -13   2       10.66       10.65      4.28 o 
   2 -13   2        3.10        2.00      3.02 o 
   3 -13   2       11.05        9.80      3.34 o 
   4 -13   2       13.10       15.95      2.99 o 
  -6 -12   2       14.84       10.55      3.24 o 
  -5 -12   2        5.35        4.44      3.96 o 
  -4 -12   2        7.51        2.03      2.79 o 
  -3 -12   2       53.95       53.92      5.70 o 
  -2 -12   2        2.27       -0.44      4.44 o 
  -1 -12   2      188.08      207.72      8.40 o 
   0 -12   2       31.13       30.24      4.02 o 
   1 -12   2       90.14       80.33      5.59 o 
   2 -12   2       86.20       89.28      6.05 o 
   3 -12   2      113.17      117.05      6.71 o 
   4 -12   2        1.88       -1.43      1.95 o 
   5 -12   2        6.10        4.28      3.64 o 
   6 -12   2       28.17       38.50      4.37 o 
  -7 -11   2        1.87        3.96      3.64 o 
  -6 -11   2        1.64       -3.01      3.01 o 
  -5 -11   2       13.82       17.75      3.34 o 
  -4 -11   2       17.13       22.18      3.64 o 
  -3 -11   2       20.64       16.51      3.24 o 
  -2 -11   2        0.08        2.69      2.38 o 
  -1 -11   2        8.01        1.72      1.95 o 
   0 -11   2       14.75       21.63      2.68 o 
   1 -11   2        0.00        0.07      2.22 o 
   2 -11   2      110.28       95.72      5.59 o 
   3 -11   2        4.48        2.90      2.38 o 
   4 -11   2       68.10       59.29      4.60 o 
   5 -11   2        0.27       -1.94      1.94 o 
   6 -11   2       40.59       47.74      4.47 o 
  -7 -10   2       31.51       38.82      4.28 o 
  -6 -10   2        4.98        6.08      2.57 o 
  -5 -10   2       87.07       86.32      8.56 o 
  -4 -10   2        0.63       -1.90      1.90 o 
  -3 -10   2       26.06       23.34      4.91 o 
  -2 -10   2       58.26       57.68      4.59 o 
  -1 -10   2      241.33      218.53      6.28 o 
   0 -10   2       95.25       88.81      6.93 o 
   1 -10   2     2162.17     2127.78     38.89 o 
   2 -10   2      127.44      129.48     11.41 o 
   3 -10   2      107.73      109.86      6.34 o 
   4 -10   2        4.11        1.48      2.04 o 
   5 -10   2      208.27      217.28      5.02 o 
   6 -10   2        8.51        7.11      1.65 o 
   7 -10   2      105.72      116.22      4.79 o 
  -8  -9   2        0.01       -3.17      3.17 o 
  -7  -9   2        6.10        3.94      2.28 o 
  -6  -9   2       14.83       13.07      2.66 o 
  -5  -9   2        0.20        0.28      1.90 o 
  -4  -9   2        0.72        0.00      1.38 o 
  -3  -9   2      128.52      140.10      6.20 o 
  -2  -9   2        6.46        7.23      1.93 o 
  -1  -9   2       42.38       32.67      2.68 o 
   0  -9   2        9.53        7.62      2.16 o 
   1  -9   2       13.09        6.18      1.62 o 
   2  -9   2       22.45       24.97      2.13 o 
   3  -9   2       31.00       26.10      2.18 o 
   4  -9   2       73.25       80.39      3.14 o 
   5  -9   2        0.33       -0.73      1.03 o 
   6  -9   2        2.29        3.07      1.69 o 
   7  -9   2      125.97      126.28      4.71 o 
   8  -9   2       31.04       34.56      3.81 o 
  -8  -8   2       20.73       26.94      4.75 o 
  -7  -8   2        5.24        3.61      1.66 o 
  -6  -8   2       37.98       41.71      2.93 o 
  -5  -8   2        5.53        9.59      1.61 o 
  -4  -8   2       17.23       19.37      1.83 o 
  -3  -8   2       89.61       72.32      2.55 o 
  -2  -8   2      452.92      458.58      6.63 o 
  -1  -8   2        2.66        0.32      1.11 o 
   0  -8   2     2009.08     1928.79     22.10 o 
   1  -8   2      160.05      160.91      4.12 o 
   2  -8   2      519.93      510.42      8.00 o 
   3  -8   2     1730.09     1761.28     20.79 o 
   4  -8   2      168.16      165.46      4.03 o 
   5  -8   2       13.22       11.67      1.40 o 
   6  -8   2      141.59      138.59      4.19 o 
   7  -8   2      220.00      223.30      5.28 o 
   8  -8   2       93.78       94.31      5.15 o 
  -9  -7   2        6.38        5.86      2.47 o 
  -8  -7   2       41.06       37.20      4.28 o 
  -7  -7   2       70.11       67.60      2.90 o 
  -6  -7   2        3.73        2.36      1.25 o 
  -5  -7   2        1.77       -1.14      1.14 o 
  -4  -7   2      412.31      401.06      6.41 o 
  -3  -7   2        0.38       -0.79      0.79 o 
  -2  -7   2       71.36       72.89      2.46 o 
  -1  -7   2       92.40      128.10      4.80 o 
   0  -7   2        0.14       -0.86      0.86 o 
   1  -7   2        6.53        6.37      1.18 o 
   2  -7   2      551.50      505.13      7.61 o 
   3  -7   2       11.72        6.64      1.13 o 
   4  -7   2      143.99      143.98      3.67 o 
   5  -7   2       43.74       33.03      1.72 o 
   6  -7   2      340.72      348.71      6.46 o 
   7  -7   2       22.15       23.43      1.93 o 
   8  -7   2       58.28       56.99      3.62 o 
   9  -7   2       28.34       25.22      4.91 o 
  -9  -6   2       75.43       85.00      6.07 o 
  -8  -6   2        0.00        0.51      2.12 o 
  -7  -6   2       25.48       18.55      1.65 o 
  -6  -6   2        1.14       -0.39      1.63 o 
  -5  -6   2        0.17       -0.99      0.99 o 
  -4  -6   2       45.11       44.74      1.71 o 
  -3  -6   2      335.53      339.91      4.96 o 
  -2  -6   2      306.47      332.69      3.91 o 
  -1  -6   2     1104.36     1212.42     14.22 o 
   0  -6   2      321.57      328.25      4.84 o 
   1  -6   2     1572.83     1677.37     18.78 o 
   2  -6   2      512.12      512.35      6.55 o 
   3  -6   2      370.53      371.25      4.81 o 
   4  -6   2      110.27      111.43      3.13 o 
   5  -6   2       13.21       11.90      1.89 o 
   6  -6   2      294.00      292.87      5.45 o 
   7  -6   2        0.07       -0.91      0.91 o 
   8  -6   2      203.36      210.46      5.83 o 
   9  -6   2       85.08       85.84      4.37 o 
  -9  -5   2        4.04        3.33      1.70 o 
  -8  -5   2      154.14      162.77      4.79 o 
  -7  -5   2       28.51       27.18      1.56 o 
  -6  -5   2      411.56      392.16      6.11 o 
  -5  -5   2        1.28       -0.81      0.86 o 
  -4  -5   2        2.88        6.31      0.98 o 
  -3  -5   2      308.38      342.05      4.19 o 
  -2  -5   2      275.15      243.75      3.36 o 
  -1  -5   2      353.32      432.71      5.47 o 
   0  -5   2      133.01      125.54      2.52 o 
   1  -5   2      278.86      299.96      4.31 o 
   2  -5   2      310.47      360.31      4.87 o 
   3  -5   2     1517.08     1619.84     14.91 o 
   4  -5   2      585.22      589.12      6.83 o 
   5  -5   2      311.16      297.65      4.15 o 
   6  -5   2      130.08      115.06      2.81 o 
   7  -5   2      102.41       86.71      3.54 o 
   8  -5   2      269.11      272.32     12.20 o 
   9  -5   2        9.63       11.70      2.12 o 
 -10  -4   2        1.46        2.51      1.67 o 
  -9  -4   2       37.20       37.89      2.62 o 
  -8  -4   2       53.48       57.46      2.81 o 
  -7  -4   2      422.67      408.16      7.45 o 
  -6  -4   2       50.84       40.22      1.71 o 
  -5  -4   2       76.84       70.68      2.24 o 
  -4  -4   2       40.87       46.23      1.34 o 
  -3  -4   2       25.53       18.99      1.02 o 
  -2  -4   2     1030.31     1004.26      8.53 o 
  -1  -4   2      662.72      677.13      6.73 o 
   0  -4   2      577.47      566.38      5.80 o 
   1  -4   2     1492.95     1444.87     14.06 o 
   2  -4   2      741.07      886.53      9.21 o 
   3  -4   2      442.33      509.94      5.06 o 
   4  -4   2      107.14      123.69      1.80 o 
   5  -4   2      228.84      203.80      4.38 o 
   6  -4   2       51.73       37.22      2.33 o 
   7  -4   2       19.31       21.62      1.81 o 
   8  -4   2       47.58       48.49      3.80 o 
   9  -4   2       87.13       79.72      5.23 o 
  10  -4   2       10.52        8.52      1.79 o 
 -10  -3   2        5.37        6.61      1.67 o 
  -9  -3   2       15.09       13.82      1.76 o 
  -8  -3   2        9.26        6.80      1.43 o 
  -7  -3   2        8.73       10.96      1.26 o 
  -6  -3   2      147.82      149.78      3.16 o 
  -5  -3   2       17.38       19.05      0.97 o 
  -4  -3   2     2085.32     2048.92     17.44 o 
  -3  -3   2     1263.17     1411.17     11.39 o 
  -2  -3   2     1294.65     1481.21     18.46 o 
  -1  -3   2       70.16       64.63      1.18 o 
   0  -3   2        8.64       15.04      0.61 o 
   1  -3   2      187.85      191.14      2.26 o 
   2  -3   2     3047.14     3084.84     23.33 o 
   3  -3   2      593.56      697.54      4.91 o 
   4  -3   2      782.31      796.69      6.52 o 
   5  -3   2       17.73       17.76      0.72 o 
   6  -3   2      410.87      408.77      6.33 o 
   7  -3   2       18.99       26.46      4.00 o 
   8  -3   2      117.43      107.88      2.67 o 
   9  -3   2        0.72       -0.48      1.12 o 
  10  -3   2        0.08        0.95      1.58 o 
 -10  -2   2       13.76       15.59      2.22 o 
  -9  -2   2        2.91        0.95      1.22 o 
  -8  -2   2      105.07      120.77      2.92 o 
  -7  -2   2      137.20      138.20      2.96 o 
  -6  -2   2      490.96      485.65      6.41 o 
  -5  -2   2      601.10      619.16      8.07 o 
  -4  -2   2      278.87      263.87      3.06 o 
  -3  -2   2      989.62     1119.00      9.01 o 
  -2  -2   2        0.11       -0.30      0.30 o 
  -1  -2   2       16.86        4.79      0.41 o 
   0  -2   2     3611.61     3775.34     23.54 o 
   1  -2   2    14679.13    14277.93     78.72 o 
   2  -2   2     3176.16     3268.52     20.70 o 
   3  -2   2     5298.54     5352.46     48.46 o 
   4  -2   2     2114.03     2414.88     17.39 o 
   5  -2   2       36.49       39.11      1.12 o 
   6  -2   2       67.27       67.41      2.19 o 
   7  -2   2      336.70      318.01      9.24 o 
   8  -2   2       43.29       40.58      1.81 o 
   9  -2   2       61.35       60.69      4.28 o 
  10  -2   2       16.16       10.14      1.90 o 
 -10  -1   2      159.92      160.05      6.34 o 
  -9  -1   2        3.29        3.17      1.34 o 
  -8  -1   2        0.21       -0.54      1.01 o 
  -7  -1   2        2.01        3.22      0.82 o 
  -6  -1   2      151.93      150.17      2.79 o 
  -5  -1   2      470.23      487.35      7.88 o 
  -4  -1   2      412.00      445.73      4.90 o 
  -3  -1   2       45.75       43.39      0.90 o 
  -2  -1   2     6769.57     6684.06     42.33 o 
  -1  -1   2     1791.39     1856.61     11.17 o 
   0  -1   2     1687.12     1687.19     13.79 o 
   1  -1   2       65.55       78.13      1.53 o 
   2  -1   2      421.20      423.99      3.13 o 
   3  -1   2      497.40      549.73      4.50 o 
   4  -1   2     1946.93     2072.23     19.43 o 
   5  -1   2      285.22      302.33      3.73 o 
   6  -1   2     1081.11     1097.44     13.90 o 
   7  -1   2        7.12        3.80      3.49 o 
   8  -1   2       16.94       13.95      4.44 o 
   9  -1   2       63.42       70.36      8.24 o 
  10  -1   2       75.71       82.72      9.83 o 
 -10   0   2       14.57        9.51      2.22 o 
  -9   0   2       49.70       52.12      2.57 o 
  -8   0   2        9.08        7.89      1.15 o 
  -7   0   2        3.95        3.79      0.88 o 
  -6   0   2      395.84      383.75      5.17 o 
  -5   0   2        5.66        7.16      0.74 o 
  -4   0   2      219.95      248.88      3.44 o 
  -3   0   2     1585.25     1678.37     13.89 o 
  -2   0   2       19.35       22.25      0.50 o 
  -1   0   2     6006.05     6053.89     74.69 o 
   1   0   2      328.58      377.53      3.24 o 
   2   0   2     5424.87     5448.18     38.92 o 
   3   0   2     3043.93     3233.73     29.52 o 
   4   0   2      640.08      627.27     12.40 o 
   5   0   2        2.22       -1.90      1.90 o 
   6   0   2      759.18      755.90     21.55 o 
   7   0   2       32.26       34.55      5.39 o 
   8   0   2      157.68      186.68     11.09 o 
   9   0   2       70.29       81.45      8.87 o 
  10   0   2       74.28       80.82      9.19 o 
 -10   1   2        5.86        6.02      2.22 o 
  -9   1   2       19.20       18.07      1.79 o 
  -8   1   2      596.81      630.59     12.45 o 
  -7   1   2      253.18      241.72      3.68 o 
  -6   1   2       53.92       53.88      1.89 o 
  -5   1   2        7.51        7.27      0.74 o 
  -4   1   2     2319.59     2285.16     20.46 o 
  -3   1   2       94.52       85.24      1.77 o 
  -2   1   2     4545.12     4684.44     34.06 o 
  -1   1   2     7302.79     7074.01     48.94 o 
   1   1   2     1933.72     1938.85     40.90 o 
   2   1   2     4439.27     4592.67     32.72 o 
   3   1   2      120.96      126.67      1.23 o 
   4   1   2      253.69      224.58      3.46 o 
   5   1   2      870.10      826.32     10.59 o 
   6   1   2      535.05      521.68     16.80 o 
   7   1   2        5.14        4.44      3.49 o 
   8   1   2      715.12      755.27     23.77 o 
   9   1   2        0.53        5.39      4.12 o 
  10   1   2       16.74       18.70      5.70 o 
 -10   2   2       41.99       45.18      3.01 o 
  -9   2   2       79.62       85.64      3.64 o 
  -8   2   2       89.71       89.60      3.24 o 
  -7   2   2      106.31      110.03      2.86 o 
  -6   2   2      251.14      250.02      4.39 o 
  -5   2   2       14.18       16.16      0.75 o 
  -4   2   2      146.36      146.22      2.57 o 
  -3   2   2      711.33      688.31      5.74 o 
  -2   2   2     3895.95     3975.97     30.96 o 
  -1   2   2      230.86      188.42      1.83 o 
   0   2   2    18821.11    17585.05    133.90 o 
   1   2   2       10.71       22.41      1.17 o 
   2   2   2     1504.21     1678.41     11.53 o 
   3   2   2     1255.75     1399.34     11.82 o 
   4   2   2      130.39      146.83      1.67 o 
   5   2   2       35.45       41.23      1.61 o 
   6   2   2      295.36      288.28      3.55 o 
   7   2   2       57.05       60.10      1.42 o 
   8   2   2      147.90      144.78      2.64 o 
   9   2   2       51.50       45.32      6.66 o 
  10   2   2       41.49       54.51      7.92 o 
 -10   3   2       72.82       82.80      3.56 o 
  -9   3   2       40.29       46.69      2.79 o 
  -8   3   2        0.32        0.00      1.34 o 
  -7   3   2       75.84       81.59      3.17 o 
  -6   3   2      166.35      176.95      6.25 o 
  -5   3   2      868.79      868.25      9.46 o 
  -4   3   2     1712.51     1736.49     15.40 o 
  -3   3   2        1.95        3.10      0.51 o 
  -2   3   2        9.54        4.63      0.95 o 
  -1   3   2     1173.43     1248.32     13.77 o 
   0   3   2     1318.13     1244.70     10.97 o 
   1   3   2      183.36      169.07      2.10 o 
   2   3   2      403.36      383.95      4.36 o 
   3   3   2      598.67      624.14      5.96 o 
   4   3   2        0.49       -1.42      1.42 o 
   5   3   2      496.29      545.26      5.43 o 
   6   3   2       32.75       31.36      1.32 o 
   7   3   2      140.26      136.03      2.82 o 
   8   3   2       41.99       35.02      2.10 o 
   9   3   2       31.17       28.90      2.55 o 
  10   3   2      104.29       89.38      9.83 o 
 -10   4   2        1.82        1.90      1.79 o 
  -9   4   2       42.44       43.72      4.60 o 
  -8   4   2      113.65      115.94      4.26 o 
  -7   4   2      321.58      320.61      7.40 o 
  -6   4   2       78.14       89.45      3.47 o 
  -5   4   2      693.90      709.53      9.76 o 
  -4   4   2      187.34      196.72      2.88 o 
  -3   4   2     2366.60     2442.32     23.54 o 
  -2   4   2      638.57      636.61      6.15 o 
  -1   4   2      497.59      448.52      5.38 o 
   0   4   2     3900.07     3861.70     32.24 o 
   1   4   2       42.83       38.91      1.20 o 
   2   4   2     2149.16     2237.41     20.80 o 
   3   4   2     1440.45     1565.17     16.79 o 
   4   4   2      869.00      838.21      9.97 o 
   5   4   2      769.28      751.59      8.15 o 
   6   4   2      226.89      212.54      5.03 o 
   7   4   2       88.45       97.45      3.32 o 
   8   4   2      116.00      131.75      4.98 o 
   9   4   2       12.16        8.46      2.01 o 
  10   4   2       25.64       34.34      3.09 o 
  -9   5   2        2.37        2.12      1.75 o 
  -8   5   2       26.61       27.41      2.79 o 
  -7   5   2       30.87       41.45      3.96 o 
  -6   5   2      101.47       90.58      6.81 o 
  -5   5   2       74.96       70.20      2.54 o 
  -4   5   2      792.46      765.62      8.48 o 
  -3   5   2       90.99      106.14      2.28 o 
  -2   5   2     4235.06     4436.89     40.68 o 
  -1   5   2      423.05      513.91      6.26 o 
   0   5   2     1292.67     1439.65     16.19 o 
   1   5   2      229.19      228.95      2.96 o 
   2   5   2     1068.38     1190.21     12.10 o 
   3   5   2      486.95      544.94      6.43 o 
   4   5   2        0.17        2.54      0.80 o 
   5   5   2      193.34      184.00      3.98 o 
   6   5   2      153.02      151.18      3.52 o 
   7   5   2       30.84       31.58      5.07 o 
   8   5   2       22.51       23.53      2.81 o 
   9   5   2       43.97       39.76      3.40 o 
  10   5   2        0.80       -0.45      1.92 o 
  -9   6   2        5.26        3.69      2.22 o 
  -8   6   2        3.99        2.06      2.02 o 
  -7   6   2       38.10       37.91      3.08 o 
  -6   6   2      240.01      215.10      7.38 o 
  -5   6   2      338.39      315.57      7.02 o 
  -4   6   2      163.03      164.69      3.48 o 
  -3   6   2      546.03      556.87      6.62 o 
  -2   6   2        8.23        5.73      0.99 o 
  -1   6   2      406.40      396.00      6.22 o 
   0   6   2      243.07      232.22      5.12 o 
   1   6   2     2276.53     2495.08     21.94 o 
   2   6   2     1989.46     2103.11     20.38 o 
   3   6   2      202.24      190.58      3.87 o 
   4   6   2        4.76        4.32      1.00 o 
   5   6   2      158.39      150.32      3.93 o 
   6   6   2      389.81      371.14      8.66 o 
   7   6   2      250.12      258.28      5.37 o 
   8   6   2        8.15       16.14      4.91 o 
   9   6   2       20.64       24.80      4.91 o 
  -9   7   2        1.73        3.21      2.28 o 
  -8   7   2      133.39      139.05      6.04 o 
  -7   7   2       88.09       81.43      4.69 o 
  -6   7   2        5.42        8.79      2.58 o 
  -5   7   2       67.59       67.14      3.80 o 
  -4   7   2      307.70      296.30      8.88 o 
  -3   7   2      427.39      424.09      5.76 o 
  -2   7   2       15.28       16.05      2.61 o 
  -1   7   2       45.21       55.05      2.57 o 
   0   7   2     2074.96     2219.70     22.07 o 
   1   7   2       20.91       22.45      1.39 o 
   2   7   2      303.89      283.40      5.14 o 
   3   7   2      278.62      305.79      5.46 o 
   4   7   2       13.24       13.39      1.54 o 
   5   7   2        1.77       -1.25      2.76 o 
   6   7   2      145.86      139.52      4.37 o 
   7   7   2        7.68        7.54      1.70 o 
   8   7   2      178.47      188.19      7.13 o 
   9   7   2        6.01        3.12      2.28 o 
  -8   8   2        2.23       -0.32      2.85 o 
  -7   8   2        4.97        6.53      2.69 o 
  -6   8   2      128.77      131.77      6.32 o 
  -5   8   2        0.19       -0.33      1.70 o 
  -4   8   2      124.15      103.91      3.86 o 
  -3   8   2      157.98      141.73      4.28 o 
  -2   8   2      191.91      193.19      4.53 o 
  -1   8   2      113.51      100.09      3.13 o 
   0   8   2      522.70      513.71      7.34 o 
   1   8   2      980.79      993.06     12.50 o 
   2   8   2       74.16       61.03      3.08 o 
   3   8   2      451.49      447.16      8.58 o 
   4   8   2        3.25        2.73      1.58 o 
   5   8   2       63.86       52.73      3.63 o 
   6   8   2       21.11       15.36      2.73 o 
   7   8   2      124.61      129.09      5.21 o 
   8   8   2       32.81       33.64      3.79 o 
   9   8   2       20.04       24.24      3.65 o 
  -8   9   2       10.37        6.97      3.80 o 
  -7   9   2        6.26       10.78      3.80 o 
  -6   9   2      129.76      135.43      6.85 o 
  -5   9   2      157.77      152.55      5.53 o 
  -4   9   2       18.87       22.45      2.38 o 
  -3   9   2       47.42       48.91      3.40 o 
  -2   9   2      212.87      208.34      4.48 o 
  -1   9   2       55.92       51.27      2.56 o 
   0   9   2       25.29       21.62      2.18 o 
   1   9   2      146.69      158.32      4.36 o 
   2   9   2      153.66      168.45      6.59 o 
   3   9   2       97.73       86.36      7.45 o 
   4   9   2       30.53       30.93      3.48 o 
   5   9   2       46.22       45.02      3.17 o 
   6   9   2        9.13        6.86      1.89 o 
   7   9   2       21.71       18.82      2.32 o 
   8   9   2        2.10        4.22      2.89 o 
  -7  10   2       17.24       15.21      4.44 o 
  -6  10   2        9.18        9.15      3.17 o 
  -5  10   2        0.34       -0.38      2.69 o 
  -4  10   2      221.07      214.34      8.31 o 
  -3  10   2      275.06      269.83      8.85 o 
  -2  10   2        6.90        2.94      2.35 o 
  -1  10   2      368.20      351.72      8.29 o 
   0  10   2      544.86      566.79     10.91 o 
   1  10   2       63.62       50.15      3.60 o 
   2  10   2      312.28      327.76      9.75 o 
   3  10   2        6.49        4.69      2.79 o 
   4  10   2        5.33        1.36      1.87 o 
   5  10   2        0.09        1.68      1.81 o 
   6  10   2        2.97        3.25      2.33 o 
   7  10   2        0.35       -1.15      1.95 o 
   8  10   2       63.80       60.22      6.97 o 
  -6  11   2        8.98        8.56      4.12 o 
  -5  11   2        1.53        1.03      2.58 o 
  -4  11   2       37.15       45.83      4.11 o 
  -3  11   2        2.49       -1.90      1.90 o 
  -2  11   2       60.92       60.26      4.92 o 
  -1  11   2        0.11       -2.38      2.38 o 
   0  11   2       36.91       31.17      3.10 o 
   1  11   2        5.22        1.23      1.93 o 
   2  11   2        0.52       -0.79      2.24 o 
   3  11   2        1.11        0.00      2.24 o 
   4  11   2        3.81        4.10      2.00 o 
   5  11   2        4.73        1.42      2.58 o 
   6  11   2        0.57        1.35      2.43 o 
   7  11   2       12.83       12.84      3.17 o 
  -5  12   2       49.15       48.49      7.29 o 
  -4  12   2        2.73        1.11      2.28 o 
  -3  12   2        1.79       -2.47      2.47 o 
  -2  12   2        0.77       -2.38      2.38 o 
  -1  12   2      371.48      406.63     11.98 o 
   0  12   2       33.02       30.12      3.92 o 
   1  12   2      135.53      150.83      7.28 o 
   2  12   2       50.83       54.86      6.50 o 
   3  12   2        1.40       -0.66      2.43 o 
   4  12   2        9.60        7.32      3.11 o 
   5  12   2       44.32       45.87      6.34 o 
   6  12   2        1.40        2.09      3.17 o 
  -4  13   2        3.55        1.79      2.79 o 
  -3  13   2       58.64       62.54      5.69 o 
  -2  13   2       56.53       50.59      5.15 o 
  -1  13   2        8.16        7.04      3.02 o 
   0  13   2       42.39       50.71      7.29 o 
   1  13   2        0.60       -0.63      3.49 o 
   2  13   2        0.47       -1.92      2.57 o 
   3  13   2        7.33        1.33      4.75 o 
   4  13   2        1.79        3.44      2.79 o 
   5  13   2        0.07       -0.95      2.69 o 
  -3  14   2       17.67       18.21      4.37 o 
  -2  14   2        8.50       13.88      3.69 o 
  -1  14   2        4.69        4.44      5.07 o 
   0  14   2       19.64       12.99      5.39 o 
   1  14   2      118.74      156.57     11.73 o 
   2  14   2       13.40       14.58      5.39 o 
   3  14   2       24.76       32.23      4.81 o 
   4  14   2        5.18       10.46      4.44 o 
  -3 -14   3       36.41       43.45      4.25 o 
  -2 -14   3        0.73        0.00      2.91 o 
  -1 -14   3       15.96       17.43      5.39 o 
   0 -14   3        0.71        1.90      4.44 o 
   1 -14   3        5.16        4.12      3.36 o 
   2 -14   3        8.71        7.14      3.18 o 
  -4 -13   3        4.70        1.95      2.41 o 
  -3 -13   3       10.31       10.06      3.23 o 
  -2 -13   3        0.20        1.23      2.66 o 
  -1 -13   3       58.72       70.99      8.24 o 
   0 -13   3        6.38       11.73      4.75 o 
   1 -13   3        1.04        0.52      3.33 o 
   2 -13   3        8.40        2.82      2.31 o 
   3 -13   3       10.89       10.93      2.80 o 
   4 -13   3        1.96        6.34      2.62 o 
  -6 -12   3       23.72       26.33      4.19 o 
  -5 -12   3       19.16       22.15      3.79 o 
  -4 -12   3        7.59        8.13      2.56 o 
  -3 -12   3        6.94        7.13      3.14 o 
  -2 -12   3        0.94        3.61      5.55 o 
  -1 -12   3        3.84        2.85      2.91 o 
   0 -12   3        1.28       -0.95      2.47 o 
   1 -12   3        1.22       -1.74      2.47 o 
   2 -12   3       31.87       37.70      4.44 o 
   3 -12   3        0.42       -2.12      2.12 o 
   4 -12   3       49.61       51.80      4.02 o 
   5 -12   3       78.52       76.39      6.97 o 
  -7 -11   3        0.49        2.85      3.49 o 
  -6 -11   3       10.78       10.16      3.20 o 
  -5 -11   3        7.60        4.56      2.13 o 
  -4 -11   3       13.54       13.19      2.60 o 
  -3 -11   3      179.54      174.63     10.46 o 
  -2 -11   3        5.34        9.98      2.79 o 
  -1 -11   3        9.74        4.91      2.69 o 
   0 -11   3        8.28        5.26      2.66 o 
   1 -11   3       50.24       46.91      4.26 o 
   2 -11   3        5.71        2.56      2.43 o 
   3 -11   3        0.01        0.31      3.36 o 
   4 -11   3      136.22      128.90      5.46 o 
   5 -11   3        0.24       -1.91      1.94 o 
   6 -11   3        8.53       14.21      3.11 o 
  -7 -10   3       46.17       52.76      5.07 o 
  -6 -10   3        4.74        9.92      2.66 o 
  -5 -10   3        0.02        1.57      1.81 o 
  -4 -10   3      119.66      130.24     13.47 o 
  -3 -10   3       32.67       35.66      3.81 o 
  -2 -10   3       13.85       15.12      2.89 o 
  -1 -10   3        0.42       -1.58      1.58 o 
   0 -10   3       38.77       28.82      2.92 o 
   1 -10   3       35.39       36.90      4.29 o 
   2 -10   3        0.02       -1.90      1.90 o 
   3 -10   3       56.54       44.98      5.86 o 
   4 -10   3       98.21       95.89      3.99 o 
   5 -10   3        5.09        0.52      2.03 o 
   6 -10   3        7.97        7.56      4.07 o 
   7 -10   3       14.47       16.44      3.11 o 
  -8  -9   3       23.24       35.18      5.70 o 
  -7  -9   3        2.42        2.70      2.35 o 
  -6  -9   3      164.89      190.13      8.56 o 
  -5  -9   3       78.09       80.71      3.95 o 
  -4  -9   3      144.75      153.06      6.28 o 
  -3  -9   3      273.11      240.42     13.95 o 
  -2  -9   3       65.30       63.27      4.16 o 
  -1  -9   3      197.36      175.83      7.68 o 
   0  -9   3      141.69      134.65      4.80 o 
   1  -9   3        0.01       -1.76      1.76 o 
   2  -9   3       38.00       38.62      2.54 o 
   3  -9   3       15.49       12.97      2.09 o 
   4  -9   3        0.16       -1.10      1.10 o 
   5  -9   3        4.42        1.97      1.17 o 
   6  -9   3       71.13       80.14      3.08 o 
   7  -9   3       23.91       19.24      3.36 o 
   8  -9   3        0.21       -0.03      2.35 o 
  -8  -8   3        0.03       -0.63      3.17 o 
  -7  -8   3       16.33       14.15      3.17 o 
  -6  -8   3        6.22        1.01      1.63 o 
  -5  -8   3       52.65       60.31      3.04 o 
  -4  -8   3       26.47       30.97      1.87 o 
  -3  -8   3      471.32      470.65      7.69 o 
  -2  -8   3      219.17      234.44      4.05 o 
  -1  -8   3      143.74      133.02      3.34 o 
   0  -8   3        1.73        0.65      1.12 o 
   1  -8   3       11.26        8.53      1.74 o 
   2  -8   3       47.21       43.76      2.49 o 
   3  -8   3     1597.32     1562.26     31.54 o 
   4  -8   3       93.97       86.17      3.57 o 
   5  -8   3      185.46      168.08      3.59 o 
   6  -8   3       58.05       60.56      2.50 o 
   7  -8   3        2.50       -0.24      1.47 o 
   8  -8   3        1.17       -0.68      2.12 o 
  -9  -7   3        1.87        1.90      3.49 o 
  -8  -7   3       77.59      107.35      5.38 o 
  -7  -7   3       31.58       30.64      2.41 o 
  -6  -7   3        0.65        3.29      1.38 o 
  -5  -7   3      247.17      236.49      4.33 o 
  -4  -7   3      263.12      251.23      4.37 o 
  -3  -7   3      535.02      553.95      6.48 o 
  -2  -7   3      918.10      922.75      9.40 o 
  -1  -7   3      124.71      131.18      3.48 o 
   0  -7   3        0.85        1.40      0.90 o 
   1  -7   3      128.19      116.80      3.43 o 
   2  -7   3        4.59        6.12      1.36 o 
   3  -7   3      298.29      296.46      4.52 o 
   4  -7   3      526.72      514.61      8.41 o 
   5  -7   3      275.94      264.53      4.29 o 
   6  -7   3       97.28       89.13      4.85 o 
   7  -7   3        8.74        8.43      1.53 o 
   8  -7   3        0.31        3.26      1.91 o 
   9  -7   3      133.04      134.69      5.71 o 
  -9  -6   3       53.35       62.62      4.60 o 
  -8  -6   3        2.13        1.98      1.70 o 
  -7  -6   3       86.01       96.39      3.13 o 
  -6  -6   3      248.81      236.46      4.81 o 
  -5  -6   3      246.94      259.58      4.41 o 
  -4  -6   3        5.57        3.56      0.79 o 
  -3  -6   3      611.50      625.61      6.81 o 
  -2  -6   3      754.83      768.43      7.29 o 
  -1  -6   3       50.44       54.79      2.13 o 
   0  -6   3      583.38      577.41      7.14 o 
   1  -6   3      291.09      356.69      5.74 o 
   2  -6   3      342.66      294.77      5.36 o 
   3  -6   3       65.68       58.62      1.87 o 
   4  -6   3     1133.82     1085.65      9.49 o 
   5  -6   3      930.45      915.78      9.65 o 
   6  -6   3      384.36      373.41      6.37 o 
   7  -6   3       87.11       84.05      2.73 o 
   8  -6   3        1.92        2.11      1.66 o 
   9  -6   3        5.62        4.40      2.12 o 
  -9  -5   3       10.88        3.76      2.62 o 
  -8  -5   3      122.25      127.00      4.68 o 
  -7  -5   3       13.87       10.02      1.25 o 
  -6  -5   3        4.62        6.10      1.47 o 
  -5  -5   3     1674.44     1614.99     14.81 o 
  -4  -5   3      290.07      314.56      4.15 o 
  -3  -5   3       22.73       22.34      1.04 o 
  -2  -5   3     1281.08     1364.85     11.52 o 
  -1  -5   3     1655.94     1724.44     18.97 o 
   0  -5   3      547.33      566.81      6.01 o 
   1  -5   3      161.44      186.83      2.95 o 
   2  -5   3      318.78      345.61      4.35 o 
   3  -5   3        0.10        0.84      0.65 o 
   4  -5   3      163.16      154.52      2.50 o 
   5  -5   3        2.38        2.53      0.77 o 
   6  -5   3      109.59      114.33      3.25 o 
   7  -5   3      128.50      113.88      3.86 o 
   8  -5   3       94.95       98.50      4.14 o 
   9  -5   3        0.59        0.63      1.57 o 
 -10  -4   3       21.28       21.45      2.69 o 
  -9  -4   3        4.01        3.99      2.22 o 
  -8  -4   3        1.30        1.05      1.33 o 
  -7  -4   3        5.17        7.34      1.66 o 
  -6  -4   3      761.22      695.59      8.47 o 
  -5  -4   3      292.26      280.90      3.81 o 
  -4  -4   3      255.70      230.83      3.02 o 
  -3  -4   3     1040.17     1032.87      8.91 o 
  -2  -4   3      334.75      353.26      3.54 o 
  -1  -4   3     1019.45     1091.26      9.39 o 
   0  -4   3        5.17        2.41      0.50 o 
   1  -4   3      422.81      423.06      4.06 o 
   2  -4   3     1685.44     1834.30     13.73 o 
   3  -4   3        5.38       12.80      0.96 o 
   4  -4   3      640.19      650.19      4.89 o 
   5  -4   3      434.47      423.00      3.97 o 
   6  -4   3      926.84      916.78     10.04 o 
   7  -4   3      191.01      196.03      4.65 o 
   8  -4   3        7.90        3.49      1.67 o 
   9  -4   3       39.96       43.78      6.02 o 
  10  -4   3       21.16       21.02      2.12 o 
 -10  -3   3       22.94       18.49      2.54 o 
  -9  -3   3        0.10       -0.49      1.44 o 
  -8  -3   3        4.24        3.80      1.45 o 
  -7  -3   3        5.80        6.37      2.05 o 
  -6  -3   3      277.34      296.16      4.92 o 
  -5  -3   3      114.38      114.85      2.14 o 
  -4  -3   3      234.00      208.70      2.88 o 
  -3  -3   3      965.30      983.40      9.03 o 
  -2  -3   3     1085.61     1111.36      8.09 o 
  -1  -3   3      111.99      119.78      1.69 o 
   0  -3   3      834.71      876.66      6.21 o 
   1  -3   3       73.43       74.26      1.21 o 
   2  -3   3       16.72       13.87      0.67 o 
   3  -3   3      388.02      448.72      3.67 o 
   4  -3   3       30.61       23.83      0.78 o 
   5  -3   3       44.13       44.35      1.05 o 
   6  -3   3      484.37      500.22      5.54 o 
   7  -3   3       30.86       32.97      1.67 o 
   8  -3   3       13.67       13.72      2.19 o 
   9  -3   3       45.86       36.57      2.12 o 
  10  -3   3       14.41       15.53      2.54 o 
 -10  -2   3        5.42        3.66      2.22 o 
  -9  -2   3        0.89        1.27      1.34 o 
  -8  -2   3        6.60        6.82      1.57 o 
  -7  -2   3      305.48      304.75      4.97 o 
  -6  -2   3       44.48       48.88      2.29 o 
  -5  -2   3      843.24      870.05      9.11 o 
  -4  -2   3     1091.07      965.47      8.87 o 
  -3  -2   3      300.90      296.44      3.11 o 
  -2  -2   3      353.24      326.63      2.99 o 
  -1  -2   3     1520.13     1508.29     10.43 o 
   0  -2   3     4607.46     4621.29     30.40 o 
   1  -2   3      149.79      162.13      1.53 o 
   2  -2   3      654.28      545.58      4.33 o 
   3  -2   3      906.27      852.22      6.00 o 
   4  -2   3       99.80       97.24      1.44 o 
   5  -2   3      148.19      144.52      2.04 o 
   6  -2   3       55.99       61.77      1.52 o 
   7  -2   3       74.83       72.55      3.48 o 
   8  -2   3       17.91       16.26      2.22 o 
   9  -2   3        8.98        6.79      1.09 o 
  10  -2   3       44.08       49.30      3.01 o 
 -10  -1   3        2.50        3.49      1.57 o 
  -9  -1   3        0.59        1.58      1.34 o 
  -8  -1   3      137.39      143.89      4.26 o 
  -7  -1   3        9.73        6.78      1.21 o 
  -6  -1   3       16.61       14.83      1.20 o 
  -5  -1   3      184.26      171.34      2.73 o 
  -4  -1   3     2264.54     2272.88     22.46 o 
  -3  -1   3      605.40      630.55      5.39 o 
  -2  -1   3     7335.70     7586.63     50.74 o 
  -1  -1   3      421.51      451.84      3.21 o 
   0  -1   3     1211.17     1208.33      8.93 o 
   1  -1   3       93.65      103.00      1.05 o 
   2  -1   3       20.05       32.36      1.01 o 
   3  -1   3     3855.05     4264.18     30.97 o 
   4  -1   3       58.66       94.41      1.57 o 
   5  -1   3      306.79      302.84      3.95 o 
   6  -1   3       43.22       37.16      1.76 o 
   7  -1   3        7.03        9.10      0.72 o 
   8  -1   3        2.06        4.12      3.80 o 
   9  -1   3       94.31       95.40      8.87 o 
  10  -1   3        2.06        5.39      4.75 o 
 -10   0   3       29.87       34.80      2.35 o 
  -9   0   3       37.61       41.52      2.69 o 
  -8   0   3        1.42       -1.34      1.34 o 
  -7   0   3        2.84        3.49      1.10 o 
  -6   0   3        1.02        0.85      0.91 o 
  -5   0   3      136.39      129.47      2.41 o 
  -4   0   3       42.44       37.76      1.69 o 
  -3   0   3     1027.77      990.45      7.90 o 
  -2   0   3     4993.33     4858.59     34.01 o 
  -1   0   3      225.58      230.17      2.29 o 
   0   0   3      296.65      308.35      7.64 o 
   1   0   3     1425.40     1461.32      9.64 o 
   2   0   3     5665.44     5688.86     36.40 o 
   3   0   3      403.12      345.58      3.24 o 
   4   0   3     3278.52     3108.96     25.93 o 
   5   0   3      371.40      374.90      5.49 o 
   6   0   3       12.98       11.84      0.87 o 
   7   0   3        1.04        5.70      3.17 o 
   8   0   3       28.76       29.79      5.39 o 
   9   0   3        0.34        0.00      4.44 o 
  10   0   3       89.04      102.05     10.46 o 
 -10   1   3        1.33       -0.76      1.58 o 
  -9   1   3       54.92       45.41      2.79 o 
  -8   1   3      108.42      100.66      3.59 o 
  -7   1   3        4.19        2.85      1.10 o 
  -6   1   3       51.76       52.75      2.13 o 
  -5   1   3      673.22      679.44      6.91 o 
  -4   1   3      178.18      167.54      2.77 o 
  -3   1   3      210.92      218.46      2.19 o 
  -2   1   3      696.48      700.42      5.99 o 
  -1   1   3     6331.48     6269.55     40.78 o 
   0   1   3     7227.69     7397.78     57.80 o 
   1   1   3     1269.97     1230.54     15.76 o 
   2   1   3     3620.09     3630.15     24.32 o 
   3   1   3      765.98      850.81      7.52 o 
   4   1   3     1782.71     1946.62     16.83 o 
   5   1   3      638.15      671.53      7.63 o 
   6   1   3      717.42      676.34      9.16 o 
   7   1   3       97.82       92.74      3.61 o 
   8   1   3      442.56      474.14     18.07 o 
   9   1   3      122.07      114.10      9.19 o 
  10   1   3       23.17       29.48      6.34 o 
 -10   2   3       25.38       20.40      2.22 o 
  -9   2   3      152.11      161.76      6.50 o 
  -8   2   3        9.00       10.79      1.79 o 
  -7   2   3      296.52      296.05      7.91 o 
  -6   2   3      435.29      430.64      6.77 o 
  -5   2   3       13.81       11.06      0.80 o 
  -4   2   3        6.84        6.60      0.62 o 
  -3   2   3      381.56      336.95      3.13 o 
  -2   2   3      257.17      323.49      3.15 o 
  -1   2   3     5791.16     5941.86     43.10 o 
   0   2   3     7705.88     7549.78     62.83 o 
   1   2   3     1286.76     1354.56      9.60 o 
   2   2   3     2287.67     2421.14     22.10 o 
   3   2   3      579.31      509.80      4.58 o 
   4   2   3      380.78      340.72      3.58 o 
   5   2   3      663.56      627.96      7.47 o 
   6   2   3     1095.32     1050.20     11.80 o 
   7   2   3       55.61       46.85      1.58 o 
   8   2   3      251.63      242.00      5.07 o 
   9   2   3        8.65        8.87      4.44 o 
  10   2   3        0.17        5.07      4.44 o 
 -10   3   3       47.90       54.00      5.07 o 
  -9   3   3       19.26       25.95      4.44 o 
  -8   3   3        2.88        2.38      1.57 o 
  -7   3   3        3.75        2.54      1.57 o 
  -6   3   3      604.00      617.62      9.27 o 
  -5   3   3      110.50      107.77      2.24 o 
  -4   3   3        4.53        6.89      0.86 o 
  -3   3   3      264.15      247.97      3.09 o 
  -2   3   3     2710.58     2828.41     22.42 o 
  -1   3   3      262.57      330.64      3.51 o 
   0   3   3      271.30      280.04      4.64 o 
   1   3   3      223.42      231.91      2.51 o 
   2   3   3      346.09      360.46      8.31 o 
   3   3   3        1.91        0.66      0.48 o 
   4   3   3      304.21      304.66      3.58 o 
   5   3   3       36.21       45.24      1.64 o 
   6   3   3       21.91       31.25      2.15 o 
   7   3   3       63.42       53.32      1.92 o 
   8   3   3       10.05        8.93      1.49 o 
   9   3   3        2.87       -0.04      1.44 o 
  10   3   3       93.95       85.26      9.19 o 
  -9   4   3       24.81       30.39      2.79 o 
  -8   4   3       18.09       12.49      2.02 o 
  -7   4   3       14.65       18.54      2.24 o 
  -6   4   3      462.68      468.27      7.93 o 
  -5   4   3      177.18      177.35      3.16 o 
  -4   4   3     2472.12     2532.93     20.59 o 
  -3   4   3      324.80      363.85      4.49 o 
  -2   4   3        0.17       -0.50      0.50 o 
  -1   4   3      669.18      692.11      6.50 o 
   0   4   3        9.81        2.54      0.59 o 
   1   4   3     2939.53     3107.03     26.23 o 
   2   4   3      137.72      157.24      2.24 o 
   3   4   3       67.32       64.40      1.60 o 
   4   4   3      110.35      143.44      2.71 o 
   5   4   3      762.13      720.77      7.98 o 
   6   4   3      446.09      426.92      4.64 o 
   7   4   3      176.66      171.61      6.16 o 
   8   4   3        0.59        0.53      1.92 o 
   9   4   3        4.83        3.87      2.06 o 
  10   4   3        7.00        7.18      2.29 o 
  -9   5   3       10.12       14.41      2.35 o 
  -8   5   3       68.50       72.13      3.92 o 
  -7   5   3       13.87       12.22      2.22 o 
  -6   5   3       23.25       21.72      2.24 o 
  -5   5   3      195.92      188.66      3.59 o 
  -4   5   3      651.40      608.47      6.90 o 
  -3   5   3       29.53       33.40      1.36 o 
  -2   5   3       20.38       37.53      1.63 o 
  -1   5   3      184.55      162.92      2.78 o 
   0   5   3      252.15      267.78      4.08 o 
   1   5   3       27.36       19.22      1.05 o 
   2   5   3      246.25      224.77      3.27 o 
   3   5   3      112.14      119.24      2.49 o 
   4   5   3        2.89        4.90      0.73 o 
   5   5   3      106.36       97.73      2.76 o 
   6   5   3       50.16       43.76      2.14 o 
   7   5   3       33.84       29.68      3.04 o 
   8   5   3       21.67       25.64      2.93 o 
   9   5   3        2.07        4.33      5.07 o 
  10   5   3        1.43        0.38      1.95 o 
  -9   6   3        9.23        9.35      2.47 o 
  -8   6   3        0.02       -1.67      1.67 o 
  -7   6   3        6.66        7.14      2.12 o 
  -6   6   3       25.32       23.00      2.34 o 
  -5   6   3      842.88      836.11     11.54 o 
  -4   6   3      675.47      675.69     10.23 o 
  -3   6   3     1035.89     1003.01     12.21 o 
  -2   6   3     2077.17     2019.84     18.26 o 
  -1   6   3      147.51      123.11      6.27 o 
   0   6   3      109.73      123.31      2.80 o 
   1   6   3       20.21       36.87      1.78 o 
   2   6   3      243.30      199.69      3.25 o 
   3   6   3       11.24        8.13      1.09 o 
   4   6   3     1350.17     1337.22     12.75 o 
   5   6   3      276.96      279.54      7.04 o 
   6   6   3      147.05      119.41      5.55 o 
   7   6   3       13.54       11.28      1.68 o 
   8   6   3       41.63       44.72      3.80 o 
   9   6   3        3.09        4.67      2.35 o 
  -8   7   3        1.00       -2.92      4.28 o 
  -7   7   3        6.95        8.13      2.10 o 
  -6   7   3      163.27      177.60      7.50 o 
  -5   7   3       33.40       28.95      2.26 o 
  -4   7   3       31.02       30.30      2.27 o 
  -3   7   3      162.81      145.89      3.20 o 
  -2   7   3      425.98      392.18      8.01 o 
  -1   7   3      447.76      454.59      7.85 o 
   0   7   3      174.42      158.46      3.48 o 
   1   7   3       19.08       14.27      1.22 o 
   2   7   3       46.60       45.54      2.61 o 
   3   7   3      304.62      347.09      5.32 o 
   4   7   3       37.46       37.48      2.21 o 
   5   7   3       96.96       78.34      3.41 o 
   6   7   3        9.61        7.57      1.76 o 
   7   7   3       15.39        9.52      2.54 o 
   8   7   3        5.82        5.03      2.66 o 
   9   7   3       16.45       15.47      3.49 o 
  -8   8   3        1.51        0.00      2.85 o 
  -7   8   3        1.40        1.54      2.35 o 
  -6   8   3       20.94       24.39      2.82 o 
  -5   8   3       37.34       33.55      2.53 o 
  -4   8   3       43.18       39.62      3.11 o 
  -3   8   3     1292.21     1334.05     15.24 o 
  -2   8   3       40.00       36.87      2.08 o 
  -1   8   3      678.89      712.51     10.30 o 
   0   8   3      658.83      676.51      8.06 o 
   1   8   3      725.10      727.45      9.26 o 
   2   8   3        1.33       -1.54      1.54 o 
   3   8   3      551.75      518.17      8.23 o 
   4   8   3      354.66      384.80      6.81 o 
   5   8   3       84.76       86.94      3.96 o 
   6   8   3      337.59      342.46      7.42 o 
   7   8   3       16.22        9.28      2.35 o 
   8   8   3        5.33        7.30      2.79 o 
   9   8   3       36.46       32.28      4.02 o 
  -8   9   3        3.72       -2.54      2.85 o 
  -7   9   3        2.30        4.75      3.49 o 
  -6   9   3      107.56      108.14      9.03 o 
  -5   9   3       26.44       25.81      2.97 o 
  -4   9   3       21.39       22.40      4.66 o 
  -3   9   3       59.03       50.85      3.03 o 
  -2   9   3       70.01       65.29      3.80 o 
  -1   9   3      129.85      133.52      3.81 o 
   0   9   3        3.42        2.79      1.50 o 
   1   9   3       31.59       31.44      2.44 o 
   2   9   3      449.60      423.44      7.63 o 
   3   9   3      197.36      185.43      5.67 o 
   4   9   3      242.49      243.50      6.33 o 
   5   9   3       93.96       92.95      4.58 o 
   6   9   3        4.59        5.05      1.87 o 
   7   9   3        2.34        2.00      1.72 o 
   8   9   3        9.13       12.81      3.24 o 
  -7  10   3        1.01       -1.58      3.17 o 
  -6  10   3        5.04        6.80      7.29 o 
  -5  10   3      126.39      140.88      7.61 o 
  -4  10   3       97.06      100.58      4.97 o 
  -3  10   3        0.28       -2.07      2.07 o 
  -2  10   3        2.63       -1.79      1.79 o 
  -1  10   3      232.74      227.72      6.70 o 
   0  10   3       16.88        8.33      2.64 o 
   1  10   3      392.10      398.32     11.37 o 
   2  10   3       13.49       13.52      4.12 o 
   3  10   3      290.87      314.65     15.05 o 
   4  10   3       41.78       47.98      3.62 o 
   5  10   3      121.54      113.88      4.69 o 
   6  10   3        3.55        3.54      1.76 o 
   7  10   3       36.91       38.57      4.06 o 
   8  10   3       27.25       31.06      5.70 o 
  -6  11   3        4.16        7.61      4.12 o 
  -5  11   3       41.50       42.36      4.79 o 
  -4  11   3        5.02        7.20      2.53 o 
  -3  11   3        0.23        0.71      2.03 o 
  -2  11   3       19.07       15.10      3.02 o 
  -1  11   3       12.02        5.64      2.57 o 
   0  11   3       87.07       90.77      4.50 o 
   1  11   3       14.75       10.88      2.38 o 
   2  11   3      122.74      110.30      6.05 o 
   3  11   3       16.13       23.27      3.47 o 
   4  11   3       52.64       40.62      3.41 o 
   5  11   3       40.18       44.59      3.52 o 
   6  11   3        9.67       10.26      2.94 o 
   7  11   3        2.46        3.83      2.66 o 
  -5  12   3       17.22       15.53      5.39 o 
  -4  12   3        0.46        1.23      2.25 o 
  -3  12   3        0.58       -3.70      3.70 o 
  -2  12   3      103.23      117.73      6.72 o 
  -1  12   3       33.75       30.71      9.35 o 
   0  12   3       11.82        7.63      2.89 o 
   1  12   3       37.26       39.24      4.71 o 
   2  12   3        1.57        3.49      2.69 o 
   3  12   3        8.02        6.50      2.91 o 
   4  12   3       22.05       27.19      3.21 o 
   5  12   3       20.13       24.67      4.02 o 
   6  12   3        5.05       -0.53      2.66 o 
  -4  13   3        0.44       -0.71      2.66 o 
  -3  13   3        0.19       -2.60      6.50 o 
  -2  13   3        9.97        5.70      4.28 o 
  -1  13   3        6.31        4.47      4.91 o 
   0  13   3        1.11       -1.90      3.17 o 
   1  13   3        0.76       -0.32      3.80 o 
   2  13   3        5.61        8.63      3.02 o 
   3  13   3        5.40        5.73      3.02 o 
   4  13   3        0.91        1.41      2.79 o 
   5  13   3        1.92        3.63      2.89 o 
  -2  14   3       16.44       15.21      3.79 o 
  -1  14   3       18.04       14.58      5.70 o 
   0  14   3       34.43       42.79      7.29 o 
   1  14   3       15.11       18.70      5.70 o 
   2  14   3       15.09       11.41      5.07 o 
   3  14   3        5.96        8.30      3.65 o 
  -2 -14   4       46.74       47.04      5.23 o 
  -1 -14   4       11.82       12.22      3.56 o 
   0 -14   4        7.43        4.66      3.02 o 
   1 -14   4       22.55       27.40      6.02 o 
   2 -14   4        6.84       10.36      3.47 o 
  -4 -13   4        6.17        2.26      2.48 o 
  -3 -13   4       72.70       79.50      5.23 o 
  -2 -13   4       32.26       35.22      3.77 o 
  -1 -13   4        0.20        0.62      2.66 o 
   0 -13   4        6.97        7.44      4.60 o 
   1 -13   4       43.99       41.15      3.76 o 
   2 -13   4        0.07        0.98      2.18 o 
   3 -13   4       40.21       50.05      7.45 o 
   4 -13   4        0.00        6.02      2.52 o 
  -5 -12   4        8.51       12.84      3.47 o 
  -4 -12   4       66.51       65.92      5.23 o 
  -3 -12   4        0.11       -1.57      2.25 o 
  -2 -12   4       58.24       53.31      4.07 o 
  -1 -12   4        6.42        0.94      2.07 o 
   0 -12   4      154.92      177.03      7.83 o 
   1 -12   4      114.37      130.57      7.25 o 
   2 -12   4       17.75       11.72      2.59 o 
   3 -12   4       89.21       85.98      5.14 o 
   4 -12   4        2.63        1.86      3.00 o 
   5 -12   4       29.26       33.68      5.23 o 
  -6 -11   4        6.24        8.25      3.02 o 
  -5 -11   4       73.96       65.01      4.36 o 
  -4 -11   4       22.29       26.47      3.10 o 
  -3 -11   4        2.59       -0.25      2.00 o 
  -2 -11   4       16.36       17.00      2.74 o 
  -1 -11   4       37.16       33.10      3.26 o 
   0 -11   4       51.73       49.78      3.93 o 
   1 -11   4        1.85        6.34      2.01 o 
   2 -11   4        3.50        3.23      1.93 o 
   3 -11   4        5.37        5.60      2.07 o 
   4 -11   4        0.56       -1.78      1.78 o 
   5 -11   4       10.85        9.84      2.56 o 
   6 -11   4        0.02       -1.39      2.21 o 
  -7 -10   4       27.33       24.69      3.56 o 
  -6 -10   4        0.58        2.88      2.35 o 
  -5 -10   4        0.63        1.20      1.96 o 
  -4 -10   4        9.74       12.37      2.42 o 
  -3 -10   4       12.62       10.72      2.68 o 
  -2 -10   4      137.54      124.96      4.99 o 
  -1 -10   4       78.07       75.37      5.54 o 
   0 -10   4      226.63      232.84      6.65 o 
   1 -10   4      102.73       85.17      3.63 o 
   2 -10   4      388.28      412.62     12.93 o 
   3 -10   4       41.57       37.34      3.28 o 
   4 -10   4        5.01        2.39      1.77 o 
   5 -10   4       40.80       32.05      3.32 o 
   6 -10   4       39.62       39.63      4.71 o 
   7 -10   4       63.52       73.16      4.95 o 
  -8  -9   4        0.21       -3.17      3.17 o 
  -7  -9   4       83.45       84.44     17.11 o 
  -6  -9   4        0.08        1.90      2.24 o 
  -5  -9   4        8.24        6.97      2.01 o 
  -4  -9   4       61.20       64.65      6.35 o 
  -3  -9   4      336.20      306.79      7.44 o 
  -2  -9   4       19.56       14.70      1.86 o 
  -1  -9   4      273.28      276.05      7.06 o 
   0  -9   4       75.85       74.97      3.89 o 
   1  -9   4        0.07       -1.28      1.28 o 
   2  -9   4        6.72        7.60      1.50 o 
   3  -9   4      120.60      114.92      4.95 o 
   4  -9   4      136.33      138.15      3.56 o 
   5  -9   4       11.81       11.28      1.47 o 
   6  -9   4       81.36       75.09      3.06 o 
   7  -9   4        8.91       11.23      2.28 o 
   8  -9   4        3.46        3.74      2.35 o 
  -8  -8   4       25.69       19.97      4.75 o 
  -7  -8   4       29.78       32.40      5.23 o 
  -6  -8   4       32.42       29.53      3.34 o 
  -5  -8   4        0.61       -0.15      1.52 o 
  -4  -8   4       29.42       29.83      2.29 o 
  -3  -8   4        0.12       -1.17      1.17 o 
  -2  -8   4      198.59      189.01      4.05 o 
  -1  -8   4      622.49      635.13      9.50 o 
   0  -8   4       34.29       30.97      1.92 o 
   1  -8   4      421.74      418.07      6.41 o 
   2  -8   4       26.78       24.33      1.82 o 
   3  -8   4       42.31       37.86      2.37 o 
   4  -8   4        0.63        0.08      1.13 o 
   5  -8   4        1.96        3.92      1.26 o 
   6  -8   4       26.20       24.77      1.80 o 
   7  -8   4       35.08       35.89      2.88 o 
   8  -8   4       18.59       16.68      2.91 o 
  -9  -7   4       20.61       25.04      5.07 o 
  -8  -7   4       33.32       35.18      5.39 o 
  -7  -7   4        0.45        1.62      1.48 o 
  -6  -7   4       15.20       13.42      2.07 o 
  -5  -7   4      317.36      323.05      5.22 o 
  -4  -7   4      724.89      718.61      8.73 o 
  -3  -7   4      359.99      362.76      4.83 o 
  -2  -7   4      601.92      603.45      7.20 o 
  -1  -7   4      274.87      253.64      4.27 o 
   0  -7   4      105.73       90.57      2.44 o 
   1  -7   4      515.78      496.24      6.83 o 
   2  -7   4        6.78        0.93      0.96 o 
   3  -7   4       40.82       38.18      1.89 o 
   4  -7   4       46.93       43.34      2.25 o 
   5  -7   4       89.10       88.45      2.53 o 
   6  -7   4        0.07       -0.68      0.97 o 
   7  -7   4        1.00        0.34      1.20 o 
   8  -7   4       31.63       36.90      3.09 o 
   9  -7   4        1.34        0.62      2.12 o 
  -9  -6   4        5.01        7.45      2.47 o 
  -8  -6   4       27.12       34.13      3.36 o 
  -7  -6   4       40.51       45.46      2.47 o 
  -6  -6   4      412.12      409.62      7.87 o 
  -5  -6   4      125.64      132.15      3.18 o 
  -4  -6   4       51.79       48.61      1.98 o 
  -3  -6   4        3.11        2.47      0.90 o 
  -2  -6   4     3243.55     3175.03     27.38 o 
  -1  -6   4       46.06       45.76      2.74 o 
   0  -6   4     1331.76     1312.45     12.50 o 
   1  -6   4      380.21      391.11      6.12 o 
   2  -6   4     1243.25     1229.72     11.94 o 
   3  -6   4      552.45      535.50      6.32 o 
   4  -6   4      654.77      643.42      7.54 o 
   5  -6   4      198.27      186.93      3.36 o 
   6  -6   4       10.90        7.14      1.41 o 
   7  -6   4      126.20      123.36      3.38 o 
   8  -6   4       43.89       37.43      2.92 o 
   9  -6   4       20.72       28.33      3.02 o 
  -9  -5   4        5.62        7.00      2.69 o 
  -8  -5   4       12.64       11.74      2.24 o 
  -7  -5   4       36.54       32.16      1.96 o 
  -6  -5   4       38.10       30.85      2.09 o 
  -5  -5   4      126.09      126.67      2.97 o 
  -4  -5   4      391.85      412.14      4.65 o 
  -3  -5   4      600.89      626.47      6.23 o 
  -2  -5   4      170.60      152.90      2.55 o 
  -1  -5   4     2868.44     2962.35     30.21 o 
   0  -5   4      145.11      138.63      2.14 o 
   1  -5   4      207.76      230.04      3.16 o 
   2  -5   4        4.03        1.64      0.59 o 
   3  -5   4      743.96      744.79      6.77 o 
   4  -5   4      820.03      803.77      7.20 o 
   5  -5   4       14.14       15.23      1.08 o 
   6  -5   4      117.44      111.43      2.87 o 
   7  -5   4       51.04       47.97      3.63 o 
   8  -5   4        1.37        1.43      1.57 o 
   9  -5   4        0.18        1.74      1.57 o 
  -9  -4   4       98.27      102.00      4.59 o 
  -8  -4   4        8.90       10.11      2.02 o 
  -7  -4   4       58.02       61.55      3.59 o 
  -6  -4   4       69.67       70.07      2.66 o 
  -5  -4   4      468.36      487.89      5.67 o 
  -4  -4   4     1287.54     1323.37     12.16 o 
  -3  -4   4      279.39      280.91      3.36 o 
  -2  -4   4       64.91       71.88      1.65 o 
  -1  -4   4       85.22       57.18      1.45 o 
   0  -4   4     5611.31     5759.57     40.56 o 
   1  -4   4      574.12      679.98      5.99 o 
   2  -4   4     4745.32     5010.63     35.41 o 
   3  -4   4      202.73      221.58      2.77 o 
   4  -4   4      124.87      129.59      1.93 o 
   5  -4   4      188.24      173.74      2.43 o 
   6  -4   4      307.98      299.93      5.34 o 
   7  -4   4        0.14        1.11      1.24 o 
   8  -4   4      309.50      303.60      6.44 o 
   9  -4   4       65.77       61.17      3.24 o 
  10  -4   4       13.24       13.14      1.90 o 
 -10  -3   4        6.89        3.96      2.02 o 
  -9  -3   4       55.60       51.28      3.24 o 
  -8  -3   4       27.45       21.85      2.35 o 
  -7  -3   4      111.46      105.98      4.14 o 
  -6  -3   4       93.59       84.50      3.11 o 
  -5  -3   4       21.59       26.01      1.24 o 
  -4  -3   4      384.82      368.81      4.01 o 
  -3  -3   4      169.67      132.07      2.46 o 
  -2  -3   4     1673.93     1712.85     12.88 o 
  -1  -3   4       75.71       93.78      1.58 o 
   0  -3   4        3.68        2.93      0.40 o 
   1  -3   4     2556.00     2631.23     17.95 o 
   2  -3   4       54.61       57.08      1.24 o 
   3  -3   4      234.73      248.29      2.78 o 
   4  -3   4       32.51       30.00      1.00 o 
   5  -3   4      145.28      156.70      2.18 o 
   6  -3   4      237.26      235.72      3.40 o 
   7  -3   4        0.05       -0.59      0.87 o 
   8  -3   4       64.91       58.10      3.04 o 
   9  -3   4        4.55        4.82      1.29 o 
  10  -3   4        5.19        5.54      1.46 o 
 -10  -2   4       11.18        8.19      3.33 o 
  -9  -2   4       71.82       79.91      3.96 o 
  -8  -2   4       59.54       54.92      3.14 o 
  -7  -2   4      258.77      272.96      6.50 o 
  -6  -2   4      155.89      145.59      3.72 o 
  -5  -2   4       63.40       57.87      1.94 o 
  -4  -2   4       37.60       25.66      1.24 o 
  -3  -2   4     1330.53     1467.20     14.08 o 
  -2  -2   4      872.57      912.72      7.27 o 
  -1  -2   4     3831.90     3923.43     27.76 o 
   0  -2   4      462.48      514.91      3.96 o 
   1  -2   4     6597.54     6693.79     44.56 o 
   2  -2   4     5883.15     5875.80     41.55 o 
   3  -2   4        0.10       -0.11      0.34 o 
   4  -2   4     2361.70     2286.61     17.01 o 
   5  -2   4        3.10        8.06      0.60 o 
   6  -2   4        0.11       -0.40      0.62 o 
   7  -2   4        1.17        0.99      0.81 o 
   8  -2   4       98.26      106.75      2.57 o 
   9  -2   4      116.90      125.43      3.28 o 
  10  -2   4       74.46       70.41      3.51 o 
 -10  -1   4       63.17       76.13      3.69 o 
  -9  -1   4        0.39       -0.63      1.34 o 
  -8  -1   4       63.52       70.08      3.36 o 
  -7  -1   4      105.34      101.37      3.50 o 
  -6  -1   4      331.84      315.48      5.49 o 
  -5  -1   4      127.01      126.92      2.61 o 
  -4  -1   4     1803.14     1962.08     18.33 o 
  -3  -1   4        8.50        5.11      0.48 o 
  -2  -1   4      155.44      131.15      2.04 o 
  -1  -1   4     9668.15     9778.64     70.19 o 
   0  -1   4      699.39      788.43      6.27 o 
   1  -1   4      797.46      871.10      6.45 o 
   2  -1   4      168.61      200.20      2.15 o 
   3  -1   4     1845.82     1966.60     13.08 o 
   4  -1   4      318.62      327.07      3.86 o 
   5  -1   4        9.21       10.08      1.38 o 
   6  -1   4        3.78        7.27      1.32 o 
   7  -1   4       43.22       53.52      1.64 o 
   8  -1   4      198.68      197.62      4.57 o 
   9  -1   4        6.73        6.25      1.90 o 
  10  -1   4        0.13       -4.44      4.44 o 
 -10   0   4       69.49       81.58      4.28 o 
  -9   0   4       39.63       38.51      2.69 o 
  -8   0   4      169.33      167.93      4.93 o 
  -7   0   4      498.59      510.53      8.01 o 
  -6   0   4      201.53      187.00      4.03 o 
  -5   0   4      106.78       86.04      2.18 o 
  -4   0   4      423.04      455.41      5.18 o 
  -3   0   4      860.57      879.64      7.37 o 
  -2   0   4     4625.73     4539.63     33.85 o 
  -1   0   4      533.49      524.50      4.74 o 
   0   0   4     6101.04     6106.30     46.44 o 
   1   0   4     9693.11     9628.94     65.49 o 
   2   0   4     2465.78     2425.21     16.52 o 
   3   0   4     3334.24     3348.72     21.40 o 
   4   0   4      226.42      243.25      2.42 o 
   5   0   4      172.29      154.79      2.65 o 
   6   0   4       20.78       24.65      1.72 o 
   7   0   4       80.91       71.48      1.70 o 
   8   0   4        5.02        3.59      0.72 o 
   9   0   4       98.87      117.90     10.14 o 
  10   0   4       26.88       14.26      5.70 o 
 -10   1   4       34.99       35.54      2.69 o 
  -9   1   4        1.59        1.43      1.57 o 
  -8   1   4        6.98       10.03      1.97 o 
  -7   1   4      363.30      364.71      6.40 o 
  -6   1   4      645.81      646.25      9.45 o 
  -5   1   4       68.72       71.95      2.05 o 
  -4   1   4       61.03       70.38      1.67 o 
  -3   1   4      150.95      212.04      2.34 o 
  -2   1   4     3881.98     3940.86     32.87 o 
  -1   1   4      954.19     1043.92      8.72 o 
   0   1   4     9005.89     9107.04     76.23 o 
   1   1   4     7755.60     7617.86     55.12 o 
   2   1   4      324.12      336.08      3.29 o 
   3   1   4      725.81      772.83      5.80 o 
   4   1   4       55.01       59.50      1.37 o 
   5   1   4      113.24      114.49      1.98 o 
   6   1   4        2.86        1.25      0.71 o 
   7   1   4        3.34        4.46      0.71 o 
   8   1   4        0.00       -0.91      0.91 o 
   9   1   4       51.32       41.64      2.37 o 
  10   1   4        6.56        2.85      4.44 o 
 -10   2   4        4.54        1.08      1.67 o 
  -9   2   4       85.42       92.85      4.14 o 
  -8   2   4      176.19      198.63      6.66 o 
  -7   2   4      270.42      241.91      6.05 o 
  -6   2   4     2313.12     2344.92     24.92 o 
  -5   2   4       18.50       18.06      1.11 o 
  -4   2   4      540.18      530.86      5.88 o 
  -3   2   4     2125.69     2096.67     24.24 o 
  -2   2   4      813.60      754.84      6.07 o 
  -1   2   4      174.47      180.71      2.13 o 
   0   2   4    34321.02    30804.90    249.48 o 
   1   2   4     2892.75     3145.32     22.64 o 
   2   2   4     2066.78     2023.68     17.32 o 
   3   2   4      481.20      466.04      4.08 o 
   4   2   4     1840.25     1928.94     16.53 o 
   5   2   4      179.16      164.45      2.39 o 
   6   2   4     1675.66     1673.38     18.13 o 
   7   2   4       25.59       23.53      1.28 o 
   8   2   4       37.82       39.46      1.92 o 
   9   2   4       32.15       37.07      1.59 o 
  10   2   4       17.21       16.80      5.70 o 
  -9   3   4       13.90       17.41      2.35 o 
  -8   3   4       73.39       72.89      3.59 o 
  -7   3   4      186.97      187.58      5.49 o 
  -6   3   4      821.05      807.28     11.79 o 
  -5   3   4      165.97      158.49      2.71 o 
  -4   3   4       54.37       51.76      1.54 o 
  -3   3   4       76.14       71.91      1.66 o 
  -2   3   4      233.96      223.84      2.85 o 
  -1   3   4     3007.47     3259.96     24.01 o 
   0   3   4      450.71      511.41      4.40 o 
   1   3   4      142.31      133.12      2.32 o 
   2   3   4       26.66       29.88      1.18 o 
   3   3   4      906.10      862.86      8.16 o 
   4   3   4        0.30       -0.50      0.50 o 
   5   3   4       13.87       13.72      0.95 o 
   6   3   4      261.92      263.23      8.65 o 
   7   3   4      103.81       99.71      3.16 o 
   8   3   4       28.24       30.46      1.69 o 
   9   3   4       18.10       21.40      2.49 o 
  10   3   4        1.53        0.63      4.12 o 
  -9   4   4       34.12       43.90      3.36 o 
  -8   4   4       26.42       24.42      2.69 o 
  -7   4   4       80.02       73.52      6.18 o 
  -6   4   4      616.43      651.79     12.55 o 
  -5   4   4     1515.57     1497.30     14.33 o 
  -4   4   4      146.33      148.85      3.90 o 
  -3   4   4      316.46      314.55      4.08 o 
  -2   4   4      212.29      212.81      2.93 o 
  -1   4   4     1004.93      904.67      8.21 o 
   0   4   4       91.92      111.66      1.95 o 
   1   4   4     1176.30     1212.76      9.76 o 
   2   4   4     4553.46     4374.01     36.42 o 
   3   4   4      576.20      614.61      6.94 o 
   4   4   4     1409.66     1397.02     11.74 o 
   5   4   4       30.24       26.60      1.37 o 
   6   4   4      148.61      142.03      2.72 o 
   7   4   4       82.04       70.01      2.44 o 
   8   4   4      291.91      290.79     19.81 o 
   9   4   4        1.79        4.12      1.95 o 
  10   4   4       42.26       48.49      3.66 o 
  -9   5   4       29.54       29.70      3.49 o 
  -8   5   4       77.35       81.05      9.03 o 
  -7   5   4       88.52      101.72      4.59 o 
  -6   5   4       50.95       47.07      3.36 o 
  -5   5   4      172.61      169.51      4.18 o 
  -4   5   4      261.08      257.60      4.01 o 
  -3   5   4       11.63       14.87      1.06 o 
  -2   5   4      228.11      242.31      3.37 o 
  -1   5   4      139.51      157.38      5.12 o 
   0   5   4     1974.29     2143.97     20.85 o 
   1   5   4     1804.41     1850.09     18.22 o 
   2   5   4       90.13      100.97      2.15 o 
   3   5   4       55.93       55.73      1.68 o 
   4   5   4       30.60       34.20      1.47 o 
   5   5   4      170.33      170.04      3.28 o 
   6   5   4        0.83       -0.39      0.98 o 
   7   5   4      115.77      125.23      8.72 o 
   8   5   4      115.54      127.96      5.39 o 
   9   5   4        1.47        0.25      2.54 o 
  10   5   4       14.75       16.24      2.73 o 
  -9   6   4       32.34       34.28      3.36 o 
  -8   6   4       51.49       52.25      5.39 o 
  -7   6   4       23.59       27.26      3.33 o 
  -6   6   4        1.28        0.37      1.43 o 
  -5   6   4      293.54      302.41      5.25 o 
  -4   6   4      104.75       95.20      3.03 o 
  -3   6   4      230.05      243.45      4.01 o 
  -2   6   4      897.73      917.01      9.03 o 
  -1   6   4        0.84        2.48      0.80 o 
   0   6   4       50.10       57.66      2.07 o 
   1   6   4     2031.15     2074.51     20.54 o 
   2   6   4        0.09        0.09      0.66 o 
   3   6   4      709.32      697.99      8.32 o 
   4   6   4      307.84      301.21      4.39 o 
   5   6   4       28.70       31.06      2.36 o 
   6   6   4      157.66      148.59      4.47 o 
   7   6   4       14.19       11.96      2.15 o 
   8   6   4       27.70       28.76      6.50 o 
   9   6   4       31.35       24.26      3.34 o 
  -8   7   4       11.68       14.02      2.89 o 
  -7   7   4      154.10      156.16      6.30 o 
  -6   7   4      354.82      344.69     11.92 o 
  -5   7   4       23.69       21.06      2.06 o 
  -4   7   4        8.22        7.92      1.53 o 
  -3   7   4       81.26       71.61      2.73 o 
  -2   7   4      591.57      577.71      7.68 o 
  -1   7   4       86.21       77.09      2.85 o 
   0   7   4        0.17       -0.50      0.93 o 
   1   7   4       52.05       42.78      2.03 o 
   2   7   4       20.28       15.69      1.36 o 
   3   7   4      180.14      166.91      3.54 o 
   4   7   4        3.74        3.54      1.34 o 
   5   7   4       62.59       57.51      3.22 o 
   6   7   4       20.64       18.70      2.28 o 
   7   7   4       93.15       92.35      4.29 o 
   8   7   4       56.49       44.28      4.02 o 
   9   7   4       20.41       21.29      3.27 o 
  -8   8   4       78.55      100.15      7.61 o 
  -7   8   4       69.78       68.86      9.51 o 
  -6   8   4       52.01       61.07      4.95 o 
  -5   8   4        1.93        4.20      1.69 o 
  -4   8   4       70.86       76.90      3.84 o 
  -3   8   4        7.45        3.76      1.43 o 
  -2   8   4      230.49      217.96      4.67 o 
  -1   8   4      132.26      126.42      3.92 o 
   0   8   4     3642.54     3696.90     35.62 o 
   1   8   4       20.00       16.67      1.69 o 
   2   8   4       77.88       79.18      3.16 o 
   3   8   4      154.36      167.95      4.46 o 
   4   8   4      125.51      132.56      4.69 o 
   5   8   4      186.17      166.63      5.10 o 
   6   8   4       62.38       69.92      3.70 o 
   7   8   4        1.50        4.71      1.72 o 
   8   8   4        7.36        3.87      2.66 o 
   9   8   4        7.79        5.02      2.74 o 
  -7   9   4        0.24        0.63      3.17 o 
  -6   9   4       20.93       17.33      4.28 o 
  -5   9   4       41.07       39.97      3.34 o 
  -4   9   4       48.70       53.42      3.79 o 
  -3   9   4       19.80       15.53      2.13 o 
  -2   9   4       24.12       22.83      2.44 o 
  -1   9   4      192.09      171.77      6.04 o 
   0   9   4      253.88      248.85      7.73 o 
   1   9   4      140.47      143.71      4.27 o 
   2   9   4       28.47       23.12      2.33 o 
   3   9   4       36.63       39.14      3.81 o 
   4   9   4       12.48        2.44      2.35 o 
   5   9   4        9.81        8.70      2.87 o 
   6   9   4       90.26      101.61      4.38 o 
   7   9   4       41.14       39.97      3.02 o 
   8   9   4       18.07       13.39      3.34 o 
  -7  10   4       61.32       61.17      7.29 o 
  -6  10   4      116.94      142.47      7.46 o 
  -5  10   4       66.66       75.36      5.94 o 
  -4  10   4       86.69       89.39      4.93 o 
  -3  10   4        9.38        9.47      2.43 o 
  -2  10   4       33.69       32.36      3.59 o 
  -1  10   4      412.04      409.38      9.03 o 
   0  10   4      358.02      339.18      8.11 o 
   1  10   4      227.41      222.53      6.58 o 
   2  10   4      781.05      845.88     23.14 o 
   3  10   4      131.41      129.64      6.38 o 
   4  10   4       14.44       17.14      3.14 o 
   5  10   4        0.31       -1.02      1.76 o 
   6  10   4       28.45       42.36      3.34 o 
   7  10   4        4.68        4.88      2.13 o 
   8  10   4       24.14       31.19      4.24 o 
  -6  11   4        0.26        1.90      3.80 o 
  -5  11   4       56.37       57.81      5.63 o 
  -4  11   4        4.63        6.67      2.41 o 
  -3  11   4        3.81        0.65      2.91 o 
  -2  11   4        0.98        2.48      2.35 o 
  -1  11   4       15.19       13.55      2.89 o 
   0  11   4       16.59        8.44      2.18 o 
   1  11   4       14.54       18.29      3.86 o 
   2  11   4        3.19        8.08      2.79 o 
   3  11   4       11.64       16.42      3.24 o 
   4  11   4       60.00       50.89      5.55 o 
   5  11   4       31.41       27.61      3.10 o 
   6  11   4        0.46       -0.99      1.87 o 
   7  11   4        0.23       -1.89      1.89 o 
  -5  12   4       25.00       30.43      6.02 o 
  -4  12   4       84.24       91.25      5.39 o 
  -3  12   4        7.87        8.43      3.26 o 
  -2  12   4        0.29       -2.35      2.35 o 
  -1  12   4        0.59       -2.02      2.02 o 
   0  12   4        1.12        0.78      2.35 o 
   1  12   4       87.73       96.26      6.36 o 
   2  12   4      105.93      111.27      6.38 o 
   3  12   4       69.98       64.97      9.03 o 
   4  12   4       29.94       39.91      6.50 o 
   5  12   4       22.08       25.98      4.03 o 
   6  12   4        2.24        0.92      2.66 o 
  -4  13   4        0.01       -2.51      2.51 o 
  -3  13   4        0.35       -2.44      2.57 o 
  -2  13   4        0.19       -1.76      2.66 o 
  -1  13   4        0.35        0.16      2.69 o 
   0  13   4       25.78       30.74      6.34 o 
   1  13   4       13.26       10.14      4.75 o 
   2  13   4        3.59        2.38      2.91 o 
   3  13   4        3.54        1.38      2.79 o 
   4  13   4        0.26        2.22      2.69 o 
   5  13   4       19.60       22.99      4.14 o 
  -2  14   4        0.34       -4.44      4.44 o 
  -1  14   4        0.37       -1.90      4.75 o 
   0  14   4       11.56       13.95      5.39 o 
   1  14   4        5.55        8.56      5.07 o 
   2  14   4        6.33        7.29      5.07 o 
   3  14   4       42.84       50.92      5.49 o 
  -2 -14   5       19.51       21.55      5.07 o 
  -1 -14   5        1.92       -1.19      2.79 o 
   0 -14   5       23.72       29.95      6.34 o 
   1 -14   5        1.18        1.20      3.43 o 
   2 -14   5       23.96       31.35      4.69 o 
  -4 -13   5        1.92       -0.47      2.18 o 
  -3 -13   5        2.33        1.59      2.50 o 
  -2 -13   5        0.03       -1.49      2.12 o 
  -1 -13   5       35.00       43.43      4.71 o 
   0 -13   5        6.97        3.52      3.64 o 
   1 -13   5       37.59       34.55      4.59 o 
   2 -13   5       13.68       17.63      3.10 o 
   3 -13   5        0.13        0.60      2.26 o 
   4 -13   5        2.16        2.52      2.84 o 
  -5 -12   5       59.11       62.68      5.71 o 
  -4 -12   5        0.19       -1.27      2.12 o 
  -3 -12   5      136.41      157.53      6.73 o 
  -2 -12   5        0.81        2.12      2.31 o 
  -1 -12   5       22.58       20.60      2.96 o 
   0 -12   5        0.78        0.81      3.49 o 
   1 -12   5       89.88       93.07      4.87 o 
   2 -12   5       54.61       44.39      4.71 o 
   3 -12   5       87.31      100.94      7.96 o 
   4 -12   5       29.16       27.83      3.35 o 
   5 -12   5        0.07       -2.54      2.54 o 
  -6 -11   5        0.09        0.01      2.57 o 
  -5 -11   5       27.82       25.99      3.81 o 
  -4 -11   5       13.25       13.51      2.62 o 
  -3 -11   5      104.22      102.26      5.05 o 
  -2 -11   5       15.15        7.65      2.77 o 
  -1 -11   5       35.98       34.82      3.35 o 
   0 -11   5        9.29        4.52      1.86 o 
   1 -11   5       15.07       15.68      4.14 o 
   2 -11   5        4.93        5.12      1.95 o 
   3 -11   5        5.77        1.50      2.00 o 
   4 -11   5        6.87        5.28      2.20 o 
   5 -11   5        2.33        4.34      2.57 o 
   6 -11   5        9.71        7.61      2.91 o 
  -7 -10   5        1.02        2.25      2.57 o 
  -6 -10   5       56.76       61.53      4.92 o 
  -5 -10   5       42.82       54.16      3.83 o 
  -4 -10   5      156.24      169.75      5.90 o 
  -3 -10   5        1.47        0.53      2.01 o 
  -2 -10   5        2.21        2.43      2.29 o 
  -1 -10   5      247.74      249.25      6.02 o 
   0 -10   5       52.20       51.84      3.19 o 
   1 -10   5       53.60       51.04      3.08 o 
   2 -10   5       71.13       64.08      6.89 o 
   3 -10   5      330.07      347.39     10.09 o 
   4 -10   5        8.93       10.53      2.12 o 
   5 -10   5      336.07      351.91     12.73 o 
   6 -10   5       23.43       21.21      2.59 o 
   7 -10   5        0.02        0.39      1.98 o 
  -7  -9   5        8.28        4.37      2.57 o 
  -6  -9   5       20.01       16.43      3.02 o 
  -5  -9   5        1.75        3.77      1.95 o 
  -4  -9   5      127.87      135.23      5.00 o 
  -3  -9   5      114.01      106.99      4.50 o 
  -2  -9   5       90.95       88.93      4.08 o 
  -1  -9   5       13.46       13.81      2.05 o 
   0  -9   5      102.91       84.02      7.51 o 
   1  -9   5       88.59       74.37      3.48 o 
   2  -9   5        1.69       -0.55      1.39 o 
   3  -9   5        0.56       -0.72      1.30 o 
   4  -9   5        0.88        1.56      1.49 o 
   5  -9   5        0.01       -1.02      1.02 o 
   6  -9   5       17.79       14.74      2.58 o 
   7  -9   5        6.91        9.32      2.14 o 
   8  -9   5        3.33        4.24      2.35 o 
  -8  -8   5       10.12       12.36      4.44 o 
  -7  -8   5       15.61       16.16      2.89 o 
  -6  -8   5      103.21      106.97      5.49 o 
  -5  -8   5       53.63       53.88      3.41 o 
  -4  -8   5      188.73      200.77      5.72 o 
  -3  -8   5       96.99       97.22      5.43 o 
  -2  -8   5       63.88       67.78      3.08 o 
  -1  -8   5      139.56      144.64      4.16 o 
   0  -8   5      498.04      488.18      7.17 o 
   1  -8   5      128.69      120.03      3.56 o 
   2  -8   5      414.69      403.87      7.63 o 
   3  -8   5        0.32       -0.09      1.06 o 
   4  -8   5      454.04      454.20      7.11 o 
   5  -8   5      172.92      180.37      3.86 o 
   6  -8   5       27.29       28.93      2.15 o 
   7  -8   5      212.39      222.87      5.50 o 
   8  -8   5        1.78        0.98      2.38 o 
  -8  -7   5       26.49       29.79      5.07 o 
  -7  -7   5       28.66       30.52      3.11 o 
  -6  -7   5      137.40      145.20      4.81 o 
  -5  -7   5      252.57      232.58      5.22 o 
  -4  -7   5      149.29      136.16      4.00 o 
  -3  -7   5       75.55       51.95      2.35 o 
  -2  -7   5      119.32      106.36      2.97 o 
  -1  -7   5     1154.85     1177.04     11.97 o 
   0  -7   5      157.88      168.04      2.70 o 
   1  -7   5       27.64       26.93      1.69 o 
   2  -7   5      163.62      159.13      3.57 o 
   3  -7   5       71.15       61.35      2.55 o 
   4  -7   5       48.57       44.11      2.25 o 
   5  -7   5        2.70        2.02      1.01 o 
   6  -7   5        0.03        0.15      1.03 o 
   7  -7   5        1.01        2.90      1.33 o 
   8  -7   5       96.99       98.32      6.81 o 
   9  -7   5        6.51        6.97      2.47 o 
  -9  -6   5       77.44       99.71      5.38 o 
  -8  -6   5        0.63        2.07      2.12 o 
  -7  -6   5       13.11       10.56      1.81 o 
  -6  -6   5        1.53        0.95      1.58 o 
  -5  -6   5      192.30      178.16      4.27 o 
  -4  -6   5        9.26        6.79      1.46 o 
  -3  -6   5     1835.81     1878.79     17.38 o 
  -2  -6   5       46.31       45.72      2.33 o 
  -1  -6   5        6.47        7.07      1.07 o 
   0  -6   5      105.03      104.75      1.97 o 
   1  -6   5      898.42      882.98     10.15 o 
   2  -6   5     1038.30     1058.41     11.71 o 
   3  -6   5       56.65       46.34      1.74 o 
   4  -6   5      239.68      239.57      4.53 o 
   5  -6   5       98.05       94.39      2.44 o 
   6  -6   5      480.31      510.07      8.29 o 
   7  -6   5       20.99       24.06      1.84 o 
   8  -6   5       44.97       50.70      3.31 o 
   9  -6   5        1.24        1.70      2.12 o 
  -9  -5   5       18.58       17.77      2.91 o 
  -8  -5   5       11.42       12.67      2.43 o 
  -7  -5   5       39.59       30.12      2.23 o 
  -6  -5   5      147.58      133.48      4.31 o 
  -5  -5   5      250.68      262.56      5.06 o 
  -4  -5   5      303.55      292.84      4.28 o 
  -3  -5   5       15.25       11.94      1.09 o 
  -2  -5   5       26.51       28.59      1.29 o 
  -1  -5   5       72.08       77.53      2.24 o 
   0  -5   5      909.26      982.07      8.20 o 
   1  -5   5     1486.55     1590.79     13.46 o 
   2  -5   5       89.72       95.55      1.85 o 
   3  -5   5        4.32        4.83      0.71 o 
   4  -5   5      256.14      219.22      3.07 o 
   5  -5   5        0.16       -0.64      0.64 o 
   6  -5   5        8.18        8.71      1.08 o 
   7  -5   5        1.95        0.02      1.30 o 
   8  -5   5       10.24        7.36      1.87 o 
   9  -5   5        2.22        3.80      1.79 o 
  -9  -4   5       29.38       38.63      3.47 o 
  -8  -4   5       38.73       49.75      3.56 o 
  -7  -4   5        0.81        1.27      1.79 o 
  -6  -4   5     1402.94     1411.50     18.81 o 
  -5  -4   5       76.98       90.08      2.52 o 
  -4  -4   5      540.54      532.60      6.63 o 
  -3  -4   5      744.88      739.78      7.72 o 
  -2  -4   5     1094.21     1172.90     11.92 o 
  -1  -4   5     4599.51     4798.46     39.40 o 
   0  -4   5     1849.32     1866.99     15.24 o 
   1  -4   5      678.25      760.15      6.21 o 
   2  -4   5      208.82      161.79      2.36 o 
   3  -4   5      929.93      903.16      7.31 o 
   4  -4   5      388.70      391.84      4.17 o 
   5  -4   5     1112.50     1120.71      8.85 o 
   6  -4   5       64.47       64.53      1.82 o 
   7  -4   5        0.16        0.91      1.18 o 
   8  -4   5       47.27       44.98      4.33 o 
   9  -4   5       28.88       29.47      6.35 o 
  10  -4   5        1.09        0.95      2.06 o 
  -9  -3   5        4.28        5.70      2.02 o 
  -8  -3   5       14.37        8.98      2.02 o 
  -7  -3   5       79.39       77.20      3.92 o 
  -6  -3   5      161.07      177.97      5.60 o 
  -5  -3   5       63.01       65.89      2.04 o 
  -4  -3   5       47.43       44.41      1.69 o 
  -3  -3   5        2.88        3.81      0.66 o 
  -2  -3   5      152.81      136.13      1.83 o 
  -1  -3   5      644.27      624.09      5.59 o 
   0  -3   5      108.95      117.25      1.66 o 
   1  -3   5      586.84      673.53      5.76 o 
   2  -3   5       52.25       57.89      1.27 o 
   3  -3   5      127.44      119.19      1.90 o 
   4  -3   5      226.93      251.34      3.29 o 
   5  -3   5      196.91      199.22      2.43 o 
   6  -3   5      242.56      207.66      2.91 o 
   7  -3   5       54.30       48.77      2.12 o 
   8  -3   5       27.92       25.90      2.10 o 
   9  -3   5        3.74        4.75      1.64 o 
  10  -3   5        5.69        6.08      1.49 o 
  -9  -2   5        2.53        2.69      1.79 o 
  -8  -2   5        0.04        1.16      1.67 o 
  -7  -2   5      134.26      135.02      4.71 o 
  -6  -2   5      902.30      948.18     15.44 o 
  -5  -2   5      350.07      348.39      5.38 o 
  -4  -2   5      409.49      384.15      4.58 o 
  -3  -2   5       15.38       14.11      0.90 o 
  -2  -2   5     1629.57     1537.84     11.73 o 
  -1  -2   5      680.98      729.64      6.16 o 
   0  -2   5     3182.14     3356.62     22.69 o 
   1  -2   5     1888.65     2111.45     14.64 o 
   2  -2   5     2296.71     2191.12     15.34 o 
   3  -2   5      348.94      350.12      3.53 o 
   4  -2   5     3745.19     3733.76     25.34 o 
   5  -2   5     1654.89     1636.05     12.62 o 
   6  -2   5       28.72       22.21      1.23 o 
   7  -2   5      217.35      224.23      4.00 o 
   8  -2   5       20.22       22.40      1.79 o 
   9  -2   5        5.16        4.25      1.29 o 
  10  -2   5       27.37       27.83      4.91 o 
 -10  -1   5        3.80        1.74      1.79 o 
  -9  -1   5        1.00        1.11      1.57 o 
  -8  -1   5       10.14        7.72      1.90 o 
  -7  -1   5        0.06        0.17      1.90 o 
  -6  -1   5        3.48        3.19      1.21 o 
  -5  -1   5        2.42        2.25      1.74 o 
  -4  -1   5      141.06      152.76      2.41 o 
  -3  -1   5      505.21      526.64      5.43 o 
  -2  -1   5       80.05       60.07      1.27 o 
  -1  -1   5        9.76        7.78      0.56 o 
   0  -1   5      272.19      269.21      2.64 o 
   1  -1   5       83.67       79.76      1.35 o 
   2  -1   5       32.94       28.57      1.46 o 
   3  -1   5     1302.84     1357.16      9.44 o 
   4  -1   5      641.03      580.79      4.58 o 
   5  -1   5       62.23       85.61      1.44 o 
   6  -1   5      261.00      268.23      4.26 o 
   7  -1   5        0.01       -0.21      0.75 o 
   8  -1   5      122.02      120.31      2.69 o 
   9  -1   5        5.71        7.61      1.29 o 
  10  -1   5        4.55        4.51      3.64 o 
 -10   0   5       21.22       16.94      2.54 o 
  -9   0   5        0.81       -0.32      1.58 o 
  -8   0   5       12.90        7.66      1.79 o 
  -7   0   5       91.53      104.78      4.03 o 
  -6   0   5        1.67        1.33      1.36 o 
  -5   0   5     1242.79     1252.89     12.49 o 
  -4   0   5        0.57        0.30      0.59 o 
  -3   0   5       85.19       70.60      1.93 o 
  -2   0   5     2770.48     3042.77     23.34 o 
  -1   0   5      109.86      119.62      1.80 o 
   0   0   5      774.78      736.14      6.33 o 
   1   0   5      884.95      908.05      7.21 o 
   2   0   5     3173.33     3443.11     25.94 o 
   3   0   5     1142.12     1073.12      7.51 o 
   4   0   5     3952.13     4033.19     31.12 o 
   5   0   5       24.13       22.83      1.14 o 
   6   0   5      922.90      928.06     10.81 o 
   7   0   5      109.81       99.19      2.79 o 
   8   0   5        0.03       -0.57      0.72 o 
   9   0   5       14.49       14.71      1.39 o 
  10   0   5       61.29       66.82      3.24 o 
 -10   1   5       12.99       14.23      2.35 o 
  -9   1   5        0.84       -1.67      1.67 o 
  -8   1   5        6.33        4.75      1.79 o 
  -7   1   5       38.00       29.16      2.47 o 
  -6   1   5      154.06      146.77      3.84 o 
  -5   1   5       23.80       21.59      1.21 o 
  -4   1   5     1420.61     1406.04     12.37 o 
  -3   1   5       25.17       26.44      1.07 o 
  -2   1   5      181.34      195.14      2.51 o 
  -1   1   5      433.49      424.83      4.21 o 
   0   1   5      178.91      156.23      2.14 o 
   1   1   5      768.74      779.15      6.36 o 
   2   1   5      141.42      155.75      2.22 o 
   3   1   5     1878.79     1956.09     13.76 o 
   4   1   5      118.29      106.15      1.73 o 
   5   1   5      181.74      171.44      2.21 o 
   6   1   5       36.06       34.11      2.09 o 
   7   1   5       10.60        6.75      1.37 o 
   8   1   5       12.79        7.28      1.06 o 
   9   1   5       84.24       89.82      2.30 o 
  10   1   5       47.32       41.91      2.91 o 
  -9   2   5       57.27       74.25      5.39 o 
  -8   2   5      126.37      143.44      5.07 o 
  -7   2   5       16.74       15.39      1.76 o 
  -6   2   5      180.33      176.00      5.51 o 
  -5   2   5      449.84      460.10      5.72 o 
  -4   2   5      420.18      411.07      4.52 o 
  -3   2   5      762.90      822.91      8.99 o 
  -2   2   5     1172.03     1312.52     11.10 o 
  -1   2   5      243.11      202.49      2.42 o 
   0   2   5     8917.15     9112.75     62.31 o 
   1   2   5       79.66       90.22      1.56 o 
   2   2   5       30.71       47.05      1.16 o 
   3   2   5      405.63      360.46      5.01 o 
   4   2   5      906.50      886.73      8.27 o 
   5   2   5      426.60      405.53      4.56 o 
   6   2   5      123.85      126.37      3.51 o 
   7   2   5        1.58        2.44      0.88 o 
   8   2   5      275.28      268.30      4.47 o 
   9   2   5        1.04        0.79      1.53 o 
  10   2   5        6.08        7.95      1.78 o 
  -9   3   5       57.22       60.17      6.66 o 
  -8   3   5        3.53        9.20      2.02 o 
  -7   3   5       35.47       37.18      4.60 o 
  -6   3   5       46.71       42.45      3.24 o 
  -5   3   5      144.31      134.58      3.72 o 
  -4   3   5      161.60      147.62      2.62 o 
  -3   3   5      268.16      280.68      5.46 o 
  -2   3   5      316.57      315.82      3.83 o 
  -1   3   5     2827.09     3227.92     23.92 o 
   0   3   5      235.79      250.14      3.34 o 
   1   3   5      446.12      465.29      4.41 o 
   2   3   5       33.10       33.84      1.14 o 
   3   3   5      523.51      516.43      6.00 o 
   4   3   5      217.32      207.20      2.49 o 
   5   3   5      244.67      230.54      3.12 o 
   6   3   5     1001.56      993.79     10.26 o 
   7   3   5       78.80       74.87      4.25 o 
   8   3   5        5.16        2.56      1.47 o 
   9   3   5       15.61       10.09      1.48 o 
  10   3   5        0.47       -0.93      1.49 o 
  -9   4   5       55.61       50.44      3.81 o 
  -8   4   5       72.13       79.85      4.14 o 
  -7   4   5        3.68        2.35      1.67 o 
  -6   4   5      684.21      694.62     13.45 o 
  -5   4   5      300.00      284.53      4.65 o 
  -4   4   5     1615.01     1669.52     16.80 o 
  -3   4   5      634.09      672.91      6.79 o 
  -2   4   5     2754.07     2750.21     22.35 o 
  -1   4   5       29.14       27.16      1.15 o 
   0   4   5      209.93      226.98      3.06 o 
   1   4   5       13.17       11.03      0.74 o 
   2   4   5     2781.86     2733.64     23.52 o 
   3   4   5      758.66      771.47      7.75 o 
   4   4   5      212.59      201.00      2.84 o 
   5   4   5      508.46      507.11      9.86 o 
   6   4   5       93.02       87.45      2.27 o 
   7   4   5       27.20       23.85      2.63 o 
   8   4   5       12.95        9.38      1.66 o 
   9   4   5        0.68        1.30      1.92 o 
  10   4   5        1.54        2.32      3.64 o 
  -9   5   5       10.59       17.14      4.12 o 
  -8   5   5        3.38        2.48      1.90 o 
  -7   5   5       95.46       98.38      4.59 o 
  -6   5   5      100.09      102.50      4.59 o 
  -5   5   5        4.12        3.83      1.26 o 
  -4   5   5      632.00      645.26      7.55 o 
  -3   5   5       41.51       47.00      1.67 o 
  -2   5   5      441.60      498.10      5.55 o 
  -1   5   5       39.61       52.12      2.52 o 
   0   5   5       26.38       42.58      1.57 o 
   1   5   5       12.46       19.91      1.18 o 
   2   5   5       47.99       50.11      1.68 o 
   3   5   5      227.09      260.90      4.23 o 
   4   5   5      742.43      746.79      7.87 o 
   5   5   5      124.07      111.83      2.68 o 
   6   5   5        1.66       -0.98      0.98 o 
   7   5   5        1.75        2.00      0.96 o 
   8   5   5       34.10       39.22      3.64 o 
   9   5   5       51.92       61.67      4.22 o 
  10   5   5       16.59       19.18      3.02 o 
  -9   6   5        2.47        2.95      2.22 o 
  -8   6   5       25.84       29.01      3.24 o 
  -7   6   5        3.64        2.90      2.12 o 
  -6   6   5      125.49      119.28      7.50 o 
  -5   6   5      175.66      176.33      4.00 o 
  -4   6   5     1074.66     1069.87     12.55 o 
  -3   6   5      642.65      637.62      7.01 o 
  -2   6   5     1055.94     1058.49     11.03 o 
  -1   6   5      852.15      870.82     11.32 o 
   0   6   5     1413.78     1379.83     14.59 o 
   1   6   5       57.12       64.44      2.21 o 
   2   6   5       68.94       78.96      2.53 o 
   3   6   5      255.80      244.28      4.22 o 
   4   6   5     1384.63     1387.13     13.52 o 
   5   6   5      226.05      232.00      5.51 o 
   6   6   5      551.44      547.86     17.23 o 
   7   6   5       63.97       73.44      4.28 o 
   8   6   5        1.21       -0.95      1.98 o 
   9   6   5        0.29       -2.11      2.11 o 
  -8   7   5        2.60        0.95      3.17 o 
  -7   7   5        0.04        1.47      2.05 o 
  -6   7   5       33.68       35.67      3.25 o 
  -5   7   5       17.63       14.47      1.84 o 
  -4   7   5      217.52      208.25      5.58 o 
  -3   7   5        3.00        2.13      1.33 o 
  -2   7   5      915.37      972.11     11.58 o 
  -1   7   5      172.97      175.29      4.23 o 
   0   7   5      258.17      263.19      4.67 o 
   1   7   5       82.43       90.54      3.32 o 
   2   7   5        2.67        0.38      0.87 o 
   3   7   5      439.51      439.70      6.34 o 
   4   7   5      198.38      216.63      5.48 o 
   5   7   5      192.17      186.87      5.14 o 
   6   7   5      268.50      283.32      6.54 o 
   7   7   5       29.27       27.72      2.37 o 
   8   7   5       17.57       13.85      4.75 o 
   9   7   5        2.51        2.77      2.43 o 
  -8   8   5       92.18      106.17      8.24 o 
  -7   8   5        0.06       -1.19      2.54 o 
  -6   8   5       34.80       35.16      4.10 o 
  -5   8   5      151.16      152.15      5.45 o 
  -4   8   5      128.71      122.82      4.78 o 
  -3   8   5      193.46      193.54      4.95 o 
  -2   8   5       42.86       39.41      2.26 o 
  -1   8   5      407.22      441.46     15.73 o 
   0   8   5       48.05       45.38      2.52 o 
   1   8   5        0.02       -1.22      1.22 o 
   2   8   5       38.61       39.18      2.48 o 
   3   8   5      637.73      624.97     19.06 o 
   4   8   5       69.42       55.72      5.24 o 
   5   8   5      274.30      260.67     14.83 o 
   6   8   5      238.05      239.95      6.42 o 
   7   8   5        0.28       -0.32      1.53 o 
   8   8   5       20.41       26.75      3.65 o 
   9   8   5        0.02       -0.72      3.96 o 
  -7   9   5      106.30      115.05      8.56 o 
  -6   9   5       36.25       31.28      4.10 o 
  -5   9   5       70.89       74.95      5.48 o 
  -4   9   5      242.09      233.53      6.83 o 
  -3   9   5      167.04      148.40      5.54 o 
  -2   9   5      148.39      133.88      5.81 o 
  -1   9   5      848.68      875.61     14.33 o 
   0   9   5      166.92      168.89      5.48 o 
   1   9   5      283.67      285.19      7.06 o 
   2   9   5        9.14        6.44      2.01 o 
   3   9   5       42.49       38.35      5.70 o 
   4   9   5        0.48       -1.90      1.90 o 
   5   9   5      357.38      348.72      9.81 o 
   6   9   5        0.00        0.85      1.70 o 
   7   9   5       20.37       19.13      2.47 o 
   8   9   5        1.56        0.88      2.57 o 
  -7  10   5        3.01        2.22      3.80 o 
  -6  10   5       36.65       38.82      4.72 o 
  -5  10   5       51.03       46.29      4.79 o 
  -4  10   5      169.84      174.92      6.36 o 
  -3  10   5       74.61       70.53      4.59 o 
  -2  10   5        0.37       -1.47      1.90 o 
  -1  10   5        2.01       -0.86      1.85 o 
   0  10   5        2.62        2.34      2.27 o 
   1  10   5       54.29       42.82      3.48 o 
   2  10   5      453.94      471.47     17.59 o 
   3  10   5       66.36       74.74      5.55 o 
   4  10   5        1.72        0.32      2.12 o 
   5  10   5       41.28       35.19      3.66 o 
   6  10   5       22.70       17.91      2.55 o 
   7  10   5       13.43       14.11      2.95 o 
   8  10   5        4.38        1.43      2.69 o 
  -6  11   5        5.82        7.29      4.12 o 
  -5  11   5        4.07       12.46      3.73 o 
  -4  11   5      101.12      102.28      5.22 o 
  -3  11   5      131.07      123.96      6.21 o 
  -2  11   5       19.58       17.60      3.24 o 
  -1  11   5        3.03        4.39      3.64 o 
   0  11   5        5.09        4.65      1.95 o 
   1  11   5      105.59       92.27      9.51 o 
   2  11   5        8.84       12.13      2.89 o 
   3  11   5      120.63      122.84      6.49 o 
   4  11   5       42.34       42.55      6.66 o 
   5  11   5        0.03       -0.63      1.81 o 
   6  11   5        0.16        0.74      1.89 o 
   7  11   5       11.03       11.18      2.47 o 
  -5  12   5        0.38       -3.49      3.49 o 
  -4  12   5       71.36       80.75      5.28 o 
  -3  12   5      134.75      150.66      6.49 o 
  -2  12   5       27.82       32.84      7.61 o 
  -1  12   5       18.37       17.83      3.43 o 
   0  12   5       34.10       45.08      5.39 o 
   1  12   5        3.84        0.66      2.51 o 
   2  12   5        3.06       -0.08      2.57 o 
   3  12   5       90.13      100.74      6.49 o 
   4  12   5       41.43       59.06      5.49 o 
   5  12   5       17.97       19.24      2.99 o 
   6  12   5        6.06        4.94      2.34 o 
  -4  13   5       11.30       10.30      3.64 o 
  -3  13   5       32.19       41.54      4.93 o 
  -2  13   5       27.74       32.15      4.47 o 
  -1  13   5        9.02        8.24      4.75 o 
   0  13   5        7.33        3.49      4.44 o 
   1  13   5        0.26       -2.85      3.49 o 
   2  13   5        1.20       -2.47      2.47 o 
   3  13   5        0.54        0.61      2.89 o 
   4  13   5        0.98        0.16      2.91 o 
   5  13   5        0.53       -0.61      3.02 o 
  -2  14   5       86.58      126.78     11.41 o 
  -1  14   5       28.93       34.55      7.29 o 
   0  14   5       11.00        9.83      5.39 o 
   1  14   5       28.15       31.06      6.66 o 
   2  14   5       30.87       25.99      6.66 o 
   3  14   5        1.23        0.65      3.11 o 
   0 -14   6       16.06       16.25      4.75 o 
  -3 -13   6        0.35        3.14      2.77 o 
  -2 -13   6       11.41       11.44      2.80 o 
  -1 -13   6       12.09        9.67      3.36 o 
   0 -13   6        0.21       -0.54      2.35 o 
   1 -13   6        0.02       -4.06      4.60 o 
   2 -13   6       23.10       21.91      3.82 o 
   3 -13   6        2.13       -0.59      2.05 o 
  -5 -12   6        0.00        3.67      3.11 o 
  -4 -12   6        1.44        0.28      2.26 o 
  -3 -12   6       63.54       62.42      4.82 o 
  -2 -12   6       44.27       44.04      3.94 o 
  -1 -12   6       14.53       11.74      2.62 o 
   0 -12   6      117.12      116.88      7.61 o 
   1 -12   6       19.55       16.78      4.33 o 
   2 -12   6      111.51      120.14      9.19 o 
   3 -12   6       74.99       71.76      4.87 o 
   4 -12   6       22.53       27.97      3.28 o 
   5 -12   6       60.75       58.06      5.55 o 
  -6 -11   6        1.61        3.78      2.89 o 
  -5 -11   6       11.90       11.06      3.24 o 
  -4 -11   6        0.97       -0.74      2.29 o 
  -3 -11   6       19.60       18.01      2.80 o 
  -2 -11   6       38.97       34.50      3.41 o 
  -1 -11   6        7.73        4.51      2.22 o 
   0 -11   6        4.15        1.77      1.76 o 
   1 -11   6       19.78       17.60      2.55 o 
   2 -11   6        0.78        0.29      1.81 o 
   3 -11   6        1.01       -1.81      1.81 o 
   4 -11   6       59.44       65.45      4.05 o 
   5 -11   6       23.28       23.73      3.69 o 
   6 -11   6        8.56        1.11      2.47 o 
  -7 -10   6       52.42       59.58      6.66 o 
  -6 -10   6        9.17        8.40      2.91 o 
  -5 -10   6        6.72       10.16      2.38 o 
  -4 -10   6        0.50       -1.91      1.91 o 
  -3 -10   6      158.95      163.61      5.91 o 
  -2 -10   6       64.93       57.92      3.84 o 
  -1 -10   6      659.17      682.68     17.11 o 
   0 -10   6      125.07      118.51      4.22 o 
   1 -10   6      153.40      143.24      5.24 o 
   2 -10   6       58.27       65.21      4.35 o 
   3 -10   6       82.25       77.15      6.68 o 
   4 -10   6      184.92      192.04      7.00 o 
   5 -10   6        3.39        4.04      2.62 o 
   6 -10   6       25.58       24.64      3.34 o 
   7 -10   6        0.18       -0.75      2.12 o 
  -7  -9   6       11.95       19.32      3.24 o 
  -6  -9   6        3.32        3.86      2.35 o 
  -5  -9   6        0.01       -0.67      1.76 o 
  -4  -9   6       16.89       20.31      3.59 o 
  -3  -9   6        3.69        3.79      1.95 o 
  -2  -9   6       92.96       84.93      4.70 o 
  -1  -9   6      346.44      321.74      6.73 o 
   0  -9   6      103.66      110.48      3.99 o 
   1  -9   6      164.15      151.44      4.39 o 
   2  -9   6      147.17      143.51      4.93 o 
   3  -9   6       15.58       11.91      2.20 o 
   4  -9   6       64.86       58.31      2.93 o 
   5  -9   6        4.42        2.92      1.29 o 
   6  -9   6       33.71       31.44      2.38 o 
   7  -9   6        0.87        0.20      1.68 o 
  -8  -8   6       28.04       33.60      5.70 o 
  -7  -8   6       68.38       80.23      5.23 o 
  -6  -8   6        3.97        6.08      2.43 o 
  -5  -8   6      170.58      181.20      5.73 o 
  -4  -8   6        4.19        1.83      1.78 o 
  -3  -8   6        6.53        4.93      1.70 o 
  -2  -8   6      595.21      598.30      9.38 o 
  -1  -8   6     1064.69     1080.38     14.34 o 
   0  -8   6      804.71      829.63     14.32 o 
   1  -8   6     2822.78     2797.92     27.78 o 
   2  -8   6       25.26       19.08      1.69 o 
   3  -8   6        5.10        5.38      1.37 o 
   4  -8   6       71.67       64.79      3.50 o 
   5  -8   6      260.96      272.34      6.83 o 
   6  -8   6        0.08        0.84      1.19 o 
   7  -8   6      285.42      304.53      7.18 o 
   8  -8   6       24.85       20.39      5.55 o 
  -8  -7   6        1.41       -3.17      3.17 o 
  -7  -7   6       50.35       41.83      3.56 o 
  -6  -7   6        0.17        0.28      1.98 o 
  -5  -7   6       60.65       51.04      2.93 o 
  -4  -7   6       85.70       70.92      2.96 o 
  -3  -7   6        1.23       -1.25      1.25 o 
  -2  -7   6        5.96        3.94      1.24 o 
  -1  -7   6       12.01       11.02      1.25 o 
   0  -7   6       93.44       87.85      3.62 o 
   1  -7   6       24.52       25.31      2.31 o 
   2  -7   6       13.43       11.42      1.47 o 
   3  -7   6        4.83       -0.40      1.22 o 
   4  -7   6       13.79       15.32      1.54 o 
   5  -7   6        5.71        5.91      1.29 o 
   6  -7   6        3.62        3.99      1.16 o 
   7  -7   6       54.82       52.66      2.88 o 
   8  -7   6       55.47       52.27      4.14 o 
   9  -7   6        2.72        0.40      2.12 o 
  -8  -6   6       33.79       42.15      5.70 o 
  -7  -6   6        0.31        0.68      1.44 o 
  -6  -6   6      185.75      203.08      5.60 o 
  -5  -6   6       25.07       26.31      2.18 o 
  -4  -6   6      271.34      284.92      5.66 o 
  -3  -6   6       67.63       69.64      2.68 o 
  -2  -6   6      701.42      693.50      7.87 o 
  -1  -6   6      179.50      191.58      3.82 o 
   0  -6   6     1309.12     1250.53     12.35 o 
   1  -6   6       13.57        7.80      1.05 o 
   2  -6   6      925.71      916.53      9.59 o 
   3  -6   6      689.11      679.99      7.18 o 
   4  -6   6     1200.20     1161.78     10.98 o 
   5  -6   6       20.36       19.73      1.49 o 
   6  -6   6      232.55      230.24      3.96 o 
   7  -6   6      168.73      179.51      4.27 o 
   8  -6   6       31.12       28.84      2.77 o 
   9  -6   6      140.00      156.14      6.05 o 
  -9  -5   6        4.80        3.40      2.35 o 
  -8  -5   6       47.67       44.66      3.81 o 
  -7  -5   6        2.29       -0.76      1.30 o 
  -6  -5   6        1.38       -1.39      1.39 o 
  -5  -5   6       60.15       60.54      2.69 o 
  -4  -5   6      535.46      518.45      7.84 o 
  -3  -5   6       75.29       70.62      2.20 o 
  -2  -5   6       61.40       69.53      2.09 o 
  -1  -5   6        0.13       -0.44      0.44 o 
   0  -5   6      190.54      162.06      2.72 o 
   1  -5   6      517.29      556.62      5.94 o 
   2  -5   6      487.48      492.59      5.04 o 
   3  -5   6      132.49      139.53      2.66 o 
   4  -5   6       22.56       16.14      1.18 o 
   5  -5   6      301.45      281.42      3.99 o 
   6  -5   6       47.69       50.91      1.58 o 
   7  -5   6        0.06        0.12      0.96 o 
   8  -5   6       36.70       40.51      2.84 o 
   9  -5   6       26.68       28.27      2.67 o 
  -9  -4   6       65.79       65.50     10.14 o 
  -8  -4   6        1.12        0.63      2.54 o 
  -7  -4   6       84.85       76.47      4.26 o 
  -6  -4   6      135.43      149.30      4.42 o 
  -5  -4   6       21.83       25.20      1.80 o 
  -4  -4   6       91.77      105.87      2.48 o 
  -3  -4   6      114.08      112.36      2.51 o 
  -2  -4   6      186.90      220.41      2.98 o 
  -1  -4   6      279.09      280.31      3.94 o 
   0  -4   6        1.48       -0.43      0.43 o 
   1  -4   6      371.41      430.98      4.35 o 
   2  -4   6      824.47      791.87      6.95 o 
   3  -4   6       63.81       67.55      1.61 o 
   4  -4   6      720.57      736.61      6.74 o 
   5  -4   6       55.01       67.68      1.99 o 
   6  -4   6       67.82       62.21      1.99 o 
   7  -4   6       83.63       73.99      3.76 o 
   8  -4   6      176.39      183.64      5.06 o 
   9  -4   6       29.96       34.22      2.61 o 
  10  -4   6       15.95       12.92      1.90 o 
  -9  -3   6       13.19       15.11      2.57 o 
  -8  -3   6       61.95       66.40      4.03 o 
  -7  -3   6       11.63        9.22      3.80 o 
  -6  -3   6      476.14      433.41      9.75 o 
  -5  -3   6      203.00      206.78      3.74 o 
  -4  -3   6      246.00      255.97      4.07 o 
  -3  -3   6      600.86      641.71      6.36 o 
  -2  -3   6     2027.03     2123.22     15.06 o 
  -1  -3   6        1.15        0.58      0.55 o 
   0  -3   6     1573.28     1809.63     13.70 o 
   1  -3   6       49.43       63.77      1.56 o 
   2  -3   6      490.05      547.49      5.11 o 
   3  -3   6        0.12       -0.45      0.45 o 
   4  -3   6      880.88      885.38      7.19 o 
   5  -3   6       31.69       29.56      1.13 o 
   6  -3   6      603.08      561.53      5.93 o 
   7  -3   6       14.75        7.82      1.55 o 
   8  -3   6      207.11      207.64      8.43 o 
   9  -3   6        0.27       -0.97      1.29 o 
  10  -3   6       22.46       23.51      2.13 o 
  -9  -2   6       57.29       61.31      8.08 o 
  -8  -2   6      115.01      108.86      4.59 o 
  -7  -2   6      264.96      283.51      7.40 o 
  -6  -2   6        9.20        8.07      1.90 o 
  -5  -2   6       83.48       88.45      2.69 o 
  -4  -2   6       14.22        9.61      1.07 o 
  -3  -2   6      379.55      399.28      4.39 o 
  -2  -2   6      341.66      301.80      3.33 o 
  -1  -2   6      160.27      127.79      1.97 o 
   0  -2   6     2249.33     2382.59     18.83 o 
   1  -2   6     3549.86     3583.61     24.25 o 
   2  -2   6        2.88        3.52      0.53 o 
   3  -2   6      839.85      855.71      7.22 o 
   4  -2   6       38.30       41.86      1.21 o 
   5  -2   6        1.34        0.95      0.54 o 
   6  -2   6      117.48      140.59      2.45 o 
   7  -2   6        1.04        0.07      0.87 o 
   8  -2   6       50.96       54.82      3.14 o 
   9  -2   6       16.69       17.11      1.80 o 
  10  -2   6       17.44       18.89      1.82 o 
  -9  -1   6       12.01       11.62      2.24 o 
  -8  -1   6        9.88        4.90      2.85 o 
  -7  -1   6      168.89      165.34      5.49 o 
  -6  -1   6       17.99       17.11      2.24 o 
  -5  -1   6      119.68      105.07      3.34 o 
  -4  -1   6     1793.77     1718.95     21.00 o 
  -3  -1   6      679.02      756.07      7.51 o 
  -2  -1   6      101.78       83.32      1.57 o 
  -1  -1   6      605.84      684.49      5.96 o 
   0  -1   6     5836.11     6260.04     46.85 o 
   1  -1   6     4820.82     5227.41     39.59 o 
   2  -1   6     1814.80     1875.28     14.21 o 
   3  -1   6      213.46      206.32      2.71 o 
   4  -1   6        1.30        2.83      0.57 o 
   5  -1   6       91.34       96.84      1.94 o 
   6  -1   6       31.20       30.99      1.66 o 
   7  -1   6       50.52       49.03      2.74 o 
   8  -1   6       87.26       79.44      2.93 o 
   9  -1   6        9.09        9.37      1.48 o 
  10  -1   6        8.29        6.80      2.05 o 
  -9   0   6        0.05       -1.42      1.67 o 
  -8   0   6      138.31      155.96      5.38 o 
  -7   0   6      194.67      189.07      5.83 o 
  -6   0   6      144.28      145.02      4.93 o 
  -5   0   6      370.04      374.00      8.14 o 
  -4   0   6       10.90       17.25      1.41 o 
  -3   0   6      299.16      324.20      4.33 o 
  -2   0   6     2631.31     2798.87     23.72 o 
  -1   0   6     4203.51     4205.77     32.13 o 
   0   0   6     8600.77     8586.18     65.46 o 
   1   0   6     6582.47     6818.52     48.52 o 
   2   0   6     1653.88     1670.76     12.73 o 
   3   0   6     3171.32     3263.44     23.79 o 
   4   0   6      618.70      618.08      5.15 o 
   5   0   6       10.47       11.72      0.89 o 
   6   0   6      337.86      319.34      4.99 o 
   7   0   6      200.01      193.30      3.74 o 
   8   0   6       11.54       10.67      1.21 o 
   9   0   6      102.58      113.89      3.36 o 
  10   0   6       42.48       36.22      2.91 o 
  -9   1   6       11.42        7.42      1.70 o 
  -8   1   6        0.00        1.27      1.79 o 
  -7   1   6       19.47       25.36      2.69 o 
  -6   1   6      105.29       96.72      4.03 o 
  -5   1   6        3.43        2.19      0.90 o 
  -4   1   6     1129.86     1193.92     10.91 o 
  -3   1   6        0.68        3.15      0.57 o 
  -2   1   6     2779.21     2960.38     23.52 o 
  -1   1   6      295.29      315.71      3.56 o 
   0   1   6      126.14      146.82      2.86 o 
   1   1   6     1026.81     1056.54      9.77 o 
   2   1   6      972.06     1097.00      9.37 o 
   3   1   6        2.60        3.17      1.20 o 
   4   1   6      364.51      368.39      3.71 o 
   5   1   6      262.12      255.16      3.58 o 
   6   1   6      311.99      300.76      4.78 o 
   7   1   6       24.62       21.49      1.40 o 
   8   1   6       11.73       10.98      1.23 o 
   9   1   6       23.52       26.32      2.01 o 
  10   1   6       45.68       47.78      3.43 o 
  -9   2   6       69.71       77.51      4.26 o 
  -8   2   6       22.45       20.60      2.69 o 
  -7   2   6      105.60      100.41      3.60 o 
  -6   2   6      193.05      197.64      5.83 o 
  -5   2   6       14.06       10.25      0.99 o 
  -4   2   6       32.94       26.05      1.64 o 
  -3   2   6      109.91      109.13      2.23 o 
  -2   2   6      694.70      733.59      6.94 o 
  -1   2   6     1486.15     1556.89     13.95 o 
   0   2   6     1156.54     1127.87      9.72 o 
   1   2   6      477.62      480.77      4.86 o 
   2   2   6     1196.85     1157.24     10.69 o 
   3   2   6       31.04       23.73      1.05 o 
   4   2   6      308.14      301.22      3.24 o 
   5   2   6        0.92        0.91      0.57 o 
   6   2   6      596.75      582.66      6.58 o 
   7   2   6       25.89       25.49      1.57 o 
   8   2   6      215.78      219.02      4.99 o 
   9   2   6      128.89      131.24      3.83 o 
  10   2   6       73.72       78.47      4.66 o 
  -9   3   6        0.09        3.39      2.12 o 
  -8   3   6      109.61      114.51      4.81 o 
  -7   3   6      448.63      435.65      9.86 o 
  -6   3   6      229.75      237.67      6.83 o 
  -5   3   6      161.40      146.19      2.61 o 
  -4   3   6     1189.34     1198.37     12.55 o 
  -3   3   6      105.28      124.96      2.91 o 
  -2   3   6     1525.99     1447.55     12.44 o 
  -1   3   6     2726.73     3053.86     22.87 o 
   0   3   6      550.24      595.94      6.38 o 
   1   3   6      477.46      511.21      5.39 o 
   2   3   6      479.07      453.38      4.77 o 
   3   3   6       29.06       27.03      1.18 o 
   4   3   6      238.07      223.49      3.17 o 
   5   3   6       67.44       59.38      1.63 o 
   6   3   6       21.98       21.76      1.70 o 
   7   3   6      110.27      110.26      2.66 o 
   8   3   6      258.59      262.87      5.81 o 
   9   3   6        0.12       -0.38      1.27 o 
  10   3   6       26.38       29.67      2.31 o 
  -9   4   6       86.28       94.39     13.79 o 
  -8   4   6       56.70       52.79      3.81 o 
  -7   4   6      103.75      115.60      6.50 o 
  -6   4   6       71.65       73.40      4.03 o 
  -5   4   6       16.19        9.17      1.53 o 
  -4   4   6       38.32       41.87      1.65 o 
  -3   4   6      777.69      793.72      7.87 o 
  -2   4   6      361.12      345.20      4.27 o 
  -1   4   6       98.18       96.92      2.42 o 
   0   4   6      606.93      603.00      6.66 o 
   1   4   6      773.62      879.80      8.88 o 
   2   4   6      180.09      213.77      3.04 o 
   3   4   6        1.51        4.71      1.40 o 
   4   4   6       28.50       31.34      1.37 o 
   5   4   6        1.15        0.42      0.82 o 
   6   4   6        0.77        1.80      0.95 o 
   7   4   6        6.16        4.80      1.48 o 
   8   4   6       49.97       47.65      4.28 o 
   9   4   6       48.24       47.53      2.90 o 
  10   4   6       41.73       42.88      3.59 o 
  -9   5   6        7.30        6.81      2.47 o 
  -8   5   6        3.74        4.85      2.12 o 
  -7   5   6        0.42       -1.16      1.90 o 
  -6   5   6       40.46       48.77      3.69 o 
  -5   5   6       48.06       43.94      2.24 o 
  -4   5   6     1666.33     1711.07     18.18 o 
  -3   5   6      128.36      139.57      4.28 o 
  -2   5   6      144.59      143.52      4.25 o 
  -1   5   6      285.58      290.01      5.18 o 
   0   5   6      120.92       99.32      2.33 o 
   1   5   6      809.07      867.36      8.64 o 
   2   5   6        1.79        4.36      0.80 o 
   3   5   6      155.18      150.64      2.78 o 
   4   5   6      109.14      100.73      2.23 o 
   5   5   6       60.05       54.14      2.18 o 
   6   5   6      135.33      137.22      4.52 o 
   7   5   6       37.14       36.40      2.20 o 
   8   5   6        0.60       -1.44      1.44 o 
   9   5   6       30.02       31.13      3.45 o 
  10   5   6       37.74       43.34      4.03 o 
  -8   6   6      135.28      149.20      6.26 o 
  -7   6   6       89.55       88.65      5.23 o 
  -6   6   6      222.63      239.43     16.16 o 
  -5   6   6      177.21      185.55      4.71 o 
  -4   6   6       35.71       39.78      2.22 o 
  -3   6   6     1175.85     1198.40     13.18 o 
  -2   6   6      120.32      114.82      2.84 o 
  -1   6   6      899.14      884.26     13.36 o 
   0   6   6     1156.61     1170.92     11.87 o 
   1   6   6        5.25        3.85      0.98 o 
   2   6   6      338.76      352.87      5.38 o 
   3   6   6      274.42      291.14      4.35 o 
   4   6   6       27.98       27.67      1.84 o 
   5   6   6        0.21        0.22      1.21 o 
   6   6   6        0.05       -0.05      2.10 o 
   7   6   6        2.74        3.53      1.44 o 
   8   6   6       11.73       15.53      2.81 o 
   9   6   6        0.09        0.60      2.16 o 
  -8   7   6        2.70        1.90      3.17 o 
  -7   7   6       25.94       20.60      4.44 o 
  -6   7   6       25.85       27.16      3.64 o 
  -5   7   6      165.56      171.17      4.73 o 
  -4   7   6      149.96      140.45      4.27 o 
  -3   7   6      114.54      111.70      3.35 o 
  -2   7   6      778.79      757.75      8.92 o 
  -1   7   6        6.72        2.64      1.11 o 
   0   7   6        4.92        2.00      1.18 o 
   1   7   6       88.53       84.44      3.00 o 
   2   7   6       15.17       14.11      1.57 o 
   3   7   6       39.60       37.69      2.29 o 
   4   7   6       13.96       12.28      2.22 o 
   5   7   6       17.27        9.77      2.00 o 
   6   7   6       47.70       48.64      3.21 o 
   7   7   6        3.82        6.69      1.80 o 
   8   7   6        3.61        2.12      2.21 o 
   9   7   6       11.30       12.75      3.04 o 
  -8   8   6       12.79       15.53      4.44 o 
  -7   8   6        6.13        4.44      3.49 o 
  -6   8   6      113.24      124.03      7.45 o 
  -5   8   6      124.83      125.64      6.46 o 
  -4   8   6      127.94      129.75      4.97 o 
  -3   8   6       19.92       21.39      2.48 o 
  -2   8   6      549.67      542.89      9.01 o 
  -1   8   6      813.35      799.04     11.52 o 
   0   8   6      880.28      887.98     12.43 o 
   1   8   6     1295.33     1294.11     16.39 o 
   2   8   6      253.04      255.60      5.50 o 
   3   8   6       16.82       20.39      2.44 o 
   4   8   6        4.19        2.40      1.63 o 
   5   8   6        7.36        6.45      1.93 o 
   6   8   6       56.82       63.63      7.75 o 
   7   8   6        4.59        4.22      2.44 o 
   8   8   6        3.04        5.06      2.54 o 
   9   8   6        4.63        1.39      2.66 o 
  -7   9   6       18.61       18.07      5.07 o 
  -6   9   6        0.50       -2.16      2.43 o 
  -5   9   6        0.01       -1.87      2.35 o 
  -4   9   6      177.84      190.46      9.57 o 
  -3   9   6      132.33      128.21      4.99 o 
  -2   9   6       85.03       83.34      4.38 o 
  -1   9   6       26.77       31.26      2.99 o 
   0   9   6      358.88      393.79      8.64 o 
   1   9   6       49.30       35.53      3.02 o 
   2   9   6       47.43       47.48      3.29 o 
   3   9   6        3.73        3.52      2.35 o 
   4   9   6       29.24       26.51      3.34 o 
   5   9   6       12.17       12.39      2.42 o 
   6   9   6       85.63      101.69      5.09 o 
   7   9   6        0.80        3.15      1.91 o 
   8   9   6       42.40       46.82      4.69 o 
  -6  10   6        0.10       -0.95      3.17 o 
  -5  10   6        0.14        0.69      4.12 o 
  -4  10   6       46.89       47.71      5.64 o 
  -3  10   6       36.01       39.11      3.62 o 
  -2  10   6      123.66      109.90      4.97 o 
  -1  10   6        9.81        8.01      2.57 o 
   0  10   6      623.45      618.64     11.83 o 
   1  10   6      299.23      316.28      7.92 o 
   2  10   6       10.06        6.47      5.07 o 
   3  10   6       54.19       59.69      4.93 o 
   4  10   6        1.76       -0.71      2.35 o 
   5  10   6       15.61       11.53      2.44 o 
   6  10   6       23.32       23.38      2.84 o 
   7  10   6       18.45       16.79      2.60 o 
   8  10   6        6.30        6.34      4.12 o 
  -6  11   6        6.16        9.51      4.75 o 
  -5  11   6      142.66      176.23      8.44 o 
  -4  11   6        2.74        6.42      2.55 o 
  -3  11   6       49.61       47.73      3.97 o 
  -2  11   6       73.11       65.28      5.26 o 
  -1  11   6        1.81       -1.13      2.12 o 
   0  11   6       37.97       38.00      3.50 o 
   1  11   6      154.21      149.58      7.06 o 
   2  11   6       31.72       43.80      8.24 o 
   3  11   6       10.18       10.24      3.24 o 
   4  11   6       19.60       22.81      4.44 o 
   5  11   6        1.32       -0.58      1.95 o 
   6  11   6        1.15        0.48      2.72 o 
   7  11   6        2.32        3.73      2.12 o 
  -5  12   6        1.04        1.27      3.80 o 
  -4  12   6        0.34        4.58      2.67 o 
  -3  12   6       89.66      106.68      5.72 o 
  -2  12   6        0.00       -2.22      3.33 o 
  -1  12   6       44.05       38.17      4.48 o 
   0  12   6       25.45       22.19      5.70 o 
   1  12   6        0.19       -1.43      2.35 o 
   2  12   6      247.16      272.93      9.97 o 
   3  12   6       18.94       13.26      3.47 o 
   4  12   6        7.47        8.78      3.24 o 
   5  12   6        2.51        1.51      2.25 o 
   6  12   6        0.40        0.17      2.18 o 
  -3  13   6       11.20       13.76      3.79 o 
  -2  13   6       16.49       13.85      6.30 o 
  -1  13   6       11.44       11.09      5.07 o 
   0  13   6       17.32       10.78      4.75 o 
   1  13   6       10.23        9.19      4.44 o 
   2  13   6        3.63        6.86      3.24 o 
   3  13   6        8.80        9.55      3.34 o 
   4  13   6       22.70       18.46      3.92 o 
   5  13   6       27.81       32.21      3.69 o 
  -1  14   6       68.68       77.65      9.51 o 
   0  14   6        1.15       -1.90      4.44 o 
   1  14   6       17.18       24.09      6.34 o 
   2  14   6       25.61       29.48      6.66 o 
   3  14   6        6.18        1.56      3.24 o 
  -3 -13   7        2.76        3.83      2.36 o 
  -2 -13   7        0.39        0.12      2.57 o 
  -1 -13   7        0.55       -2.57      2.57 o 
   0 -13   7        8.78        3.71      2.89 o 
   1 -13   7        0.14       -2.25      3.17 o 
   2 -13   7       15.60       17.45      3.21 o 
   3 -13   7        0.19       -2.00      2.00 o 
  -4 -12   7       11.84       11.56      2.92 o 
  -3 -12   7       78.79       82.50      5.30 o 
  -2 -12   7        3.48        2.91      2.40 o 
  -1 -12   7        2.06        1.90      2.57 o 
   0 -12   7        0.63       -0.48      2.69 o 
   1 -12   7        1.44       -1.10      1.93 o 
   2 -12   7       19.13       19.37      3.02 o 
   3 -12   7       88.14      106.74      5.89 o 
   4 -12   7        4.07        2.52      2.18 o 
   5 -12   7       66.90       62.70      6.02 o 
  -5 -11   7       42.80       43.50      4.69 o 
  -4 -11   7       24.38       19.97      3.10 o 
  -3 -11   7       32.16       31.09      3.47 o 
  -2 -11   7       23.02       22.04      3.04 o 
  -1 -11   7       29.78       32.07      6.06 o 
   0 -11   7       35.88       27.44      3.35 o 
   1 -11   7       12.70        8.64      2.55 o 
   2 -11   7        0.00       -1.76      1.76 o 
   3 -11   7        3.40        0.95      2.38 o 
   4 -11   7        1.30        5.18      2.26 o 
   5 -11   7       79.24       77.88      8.24 o 
   6 -11   7        4.32        4.08      3.02 o 
  -6 -10   7       68.38       68.98      5.49 o 
  -5 -10   7        2.78        2.28      2.43 o 
  -4 -10   7       76.41       88.93      4.75 o 
  -3 -10   7       86.57       96.42      6.29 o 
  -2 -10   7        7.45        7.52      2.24 o 
  -1 -10   7        7.08       -0.19      2.18 o 
   0 -10   7        0.00       -0.97      1.57 o 
   1 -10   7        4.01        3.06      1.83 o 
   2 -10   7       82.01       88.42      4.93 o 
   3 -10   7        3.36       -0.17      1.70 o 
   4 -10   7      211.44      224.67      6.22 o 
   5 -10   7       77.92       91.74      5.86 o 
   6 -10   7       10.70        9.42      3.17 o 
   7 -10   7       34.72       33.70      3.79 o 
  -7  -9   7       11.27        9.39      2.85 o 
  -6  -9   7        5.61        5.30      2.43 o 
  -5  -9   7       14.49       15.20      3.58 o 
  -4  -9   7        0.51        0.41      1.85 o 
  -3  -9   7      459.95      461.75      9.82 o 
  -2  -9   7       40.94       41.77      3.47 o 
  -1  -9   7       15.39       13.32      2.13 o 
   0  -9   7        1.97        2.68      1.60 o 
   1  -9   7        8.85       10.61      2.20 o 
   2  -9   7      155.15      145.52      5.35 o 
   3  -9   7        3.43        3.15      1.70 o 
   4  -9   7       27.72       29.74      2.69 o 
   5  -9   7        3.08        3.50      2.13 o 
   6  -9   7       89.22      103.90      3.67 o 
   7  -9   7       13.26       14.47      2.32 o 
  -7  -8   7       52.88       68.50      5.01 o 
  -6  -8   7        1.96       -0.33      2.12 o 
  -5  -8   7       66.94       64.41      3.90 o 
  -4  -8   7      209.73      212.22      6.27 o 
  -3  -8   7       10.57       10.84      1.95 o 
  -2  -8   7       21.51       20.14      2.03 o 
  -1  -8   7       28.20       30.58      2.53 o 
   0  -8   7       14.01       13.39      2.02 o 
   1  -8   7      349.95      338.09      6.77 o 
   2  -8   7       59.08       52.81      2.58 o 
   3  -8   7      491.46      485.26      8.28 o 
   4  -8   7      125.85      131.86      3.77 o 
   5  -8   7        0.81       -0.27      1.24 o 
   6  -8   7       87.86      103.70      3.41 o 
   7  -8   7       30.71       34.72      2.85 o 
   8  -8   7        1.83       -0.27      2.12 o 
  -8  -7   7       48.81       45.32      6.34 o 
  -7  -7   7        0.45       -0.81      1.98 o 
  -6  -7   7       95.76      103.88     10.30 o 
  -5  -7   7        0.14        0.72      2.19 o 
  -4  -7   7      389.56      384.90      8.17 o 
  -3  -7   7      205.58      196.52      7.32 o 
  -2  -7   7        0.45       -1.21      1.21 o 
  -1  -7   7      188.17      190.84      4.16 o 
   0  -7   7      593.70      599.07      7.44 o 
   1  -7   7       55.57       48.89      2.46 o 
   2  -7   7        1.44        0.63      1.07 o 
   3  -7   7        4.59        1.70      1.10 o 
   4  -7   7       46.36       41.16      2.10 o 
   5  -7   7       51.55       48.00      3.06 o 
   6  -7   7        5.99        9.63      1.63 o 
   7  -7   7       46.06       44.28      2.82 o 
   8  -7   7        9.85       10.61      3.96 o 
  -8  -6   7        6.65        3.80      3.49 o 
  -7  -6   7        0.93       -1.53      1.75 o 
  -6  -6   7        0.04       -0.77      1.58 o 
  -5  -6   7      577.93      616.35      9.46 o 
  -4  -6   7      128.29      118.83      5.58 o 
  -3  -6   7     1032.89     1044.66     12.13 o 
  -2  -6   7      114.78      117.50      3.45 o 
  -1  -6   7       37.75       35.85      1.80 o 
   0  -6   7      142.39      141.78      2.79 o 
   1  -6   7      110.53      107.59      2.65 o 
   2  -6   7      285.54      286.87      4.46 o 
   3  -6   7     2143.67     2119.92     17.79 o 
   4  -6   7        6.36        2.06      1.00 o 
   5  -6   7      369.55      379.61      5.07 o 
   6  -6   7        4.02        5.18      1.00 o 
   7  -6   7        0.02        2.64      1.73 o 
   8  -6   7        9.37        8.69      2.07 o 
   9  -6   7       14.98       15.08      2.79 o 
  -9  -5   7        7.86        7.61      3.80 o 
  -8  -5   7       28.62       35.34      3.59 o 
  -7  -5   7       34.39       32.36      2.55 o 
  -6  -5   7        9.79        9.52      1.95 o 
  -5  -5   7      341.54      314.21      6.01 o 
  -4  -5   7      115.62      119.57      3.89 o 
  -3  -5   7      543.09      564.79      6.86 o 
  -2  -5   7      455.89      460.17      5.44 o 
  -1  -5   7      930.84      952.36      9.85 o 
   0  -5   7        6.43        5.59      0.87 o 
   1  -5   7        1.17       -0.61      0.61 o 
   2  -5   7      746.30      764.50      7.53 o 
   3  -5   7      176.33      186.09      2.93 o 
   4  -5   7      362.78      334.92      4.32 o 
   5  -5   7      161.72      164.10      3.06 o 
   6  -5   7      407.93      402.88      4.94 o 
   7  -5   7        2.71        1.71      1.08 o 
   8  -5   7        0.58        2.19      2.08 o 
   9  -5   7       23.83       27.68      2.81 o 
  -9  -4   7       27.66       42.00      6.02 o 
  -8  -4   7        9.25        9.67      2.47 o 
  -7  -4   7       13.43       19.65      2.79 o 
  -6  -4   7      202.66      212.85      6.53 o 
  -5  -4   7      170.77      174.32      4.15 o 
  -4  -4   7      118.41      128.80      3.56 o 
  -3  -4   7     2152.27     2182.10     19.64 o 
  -2  -4   7      846.11      839.03      8.11 o 
  -1  -4   7      288.64      272.24      4.03 o 
   0  -4   7       86.12       61.26      1.57 o 
   1  -4   7      165.64      176.30      2.50 o 
   2  -4   7      280.20      292.94      3.52 o 
   3  -4   7       37.63       41.74      1.42 o 
   4  -4   7     1634.44     1600.20     16.01 o 
   5  -4   7     1017.26     1008.80      9.00 o 
   6  -4   7      172.05      171.51      3.26 o 
   7  -4   7       41.92       39.32      2.32 o 
   8  -4   7        7.82        9.66      2.20 o 
   9  -4   7        9.09        9.65      1.87 o 
  -9  -3   7       35.17       31.07      3.36 o 
  -8  -3   7       63.20       61.20      4.14 o 
  -7  -3   7       63.07       49.87      3.69 o 
  -6  -3   7       37.62       30.06      4.12 o 
  -5  -3   7      259.96      252.78      4.90 o 
  -4  -3   7      427.46      433.38      5.47 o 
  -3  -3   7      313.12      298.09      3.90 o 
  -2  -3   7      135.63      123.91      2.20 o 
  -1  -3   7     1100.65     1081.71     10.50 o 
   0  -3   7        4.72        0.51      0.55 o 
   1  -3   7     1482.08     1645.71     12.78 o 
   2  -3   7        0.17       -0.61      0.61 o 
   3  -3   7       12.73       10.13      0.77 o 
   4  -3   7      273.94      276.95      3.39 o 
   5  -3   7      163.08      169.77      2.72 o 
   6  -3   7        2.01        5.07      1.37 o 
   7  -3   7      273.33      247.61      4.83 o 
   8  -3   7       59.85       60.44      3.09 o 
   9  -3   7       31.88       30.41      2.40 o 
  10  -3   7        4.04        4.68      2.90 o 
  -9  -2   7        0.11        0.37      1.90 o 
  -8  -2   7       12.13       10.36      2.24 o 
  -7  -2   7       58.38       67.74      6.34 o 
  -6  -2   7      338.27      325.50      8.87 o 
  -5  -2   7       16.36       18.62      2.00 o 
  -4  -2   7      387.58      374.89      6.16 o 
  -3  -2   7      310.18      302.28      3.81 o 
  -2  -2   7       42.20       45.27      1.35 o 
  -1  -2   7     2110.81     2059.58     18.02 o 
   0  -2   7      283.92      299.58      3.68 o 
   1  -2   7       59.84       57.64      1.35 o 
   2  -2   7       59.08       71.37      1.50 o 
   3  -2   7     1079.43     1098.89      8.57 o 
   4  -2   7      650.95      642.73      5.97 o 
   5  -2   7      144.81      143.77      2.33 o 
   6  -2   7     1252.53     1290.22     12.10 o 
   7  -2   7       63.12       71.86      2.63 o 
   8  -2   7       14.34        9.92      1.70 o 
   9  -2   7       32.70       26.38      2.71 o 
  10  -2   7        5.06        4.99      1.49 o 
  -9  -1   7       19.24       21.06      2.79 o 
  -8  -1   7       10.25        3.09      1.90 o 
  -7  -1   7       88.84       92.03      4.37 o 
  -6  -1   7       85.85       87.56      4.60 o 
  -5  -1   7       99.18       93.44      2.85 o 
  -4  -1   7      655.12      619.98      7.38 o 
  -3  -1   7      835.11      817.68      7.61 o 
  -2  -1   7       43.64       62.34      1.51 o 
  -1  -1   7     1538.95     1637.55     12.68 o 
   0  -1   7     1970.15     1980.33     16.03 o 
   1  -1   7      760.48      810.20      7.49 o 
   2  -1   7       54.11       53.77      1.38 o 
   3  -1   7       12.77        9.75      1.89 o 
   4  -1   7      325.52      321.23      3.32 o 
   5  -1   7      247.92      244.13      2.82 o 
   6  -1   7     1082.08     1097.36     11.42 o 
   7  -1   7        0.37        1.46      1.05 o 
   8  -1   7       99.40      101.64      3.50 o 
   9  -1   7        1.34        0.89      1.33 o 
  10  -1   7       19.74       17.20      1.91 o 
  -9   0   7       27.60       29.28      3.02 o 
  -8   0   7        0.53        0.63      1.79 o 
  -7   0   7       75.89       61.84      3.81 o 
  -6   0   7      194.42      190.61      6.18 o 
  -5   0   7      613.63      618.32      8.52 o 
  -4   0   7      249.80      215.61      3.58 o 
  -3   0   7        0.02        0.27      0.59 o 
  -2   0   7      387.48      390.99      5.15 o 
  -1   0   7        4.88       10.52      1.62 o 
   0   0   7      371.53      358.93      4.33 o 
   1   0   7     1281.99     1367.09     10.81 o 
   2   0   7     2061.76     2035.43     16.43 o 
   3   0   7     4924.47     5067.66     36.50 o 
   4   0   7     1054.33     1067.49      7.82 o 
   5   0   7      360.99      362.97      4.33 o 
   6   0   7        0.55        0.58      0.75 o 
   7   0   7       54.25       54.66      2.47 o 
   8   0   7       26.71       32.08      2.19 o 
   9   0   7        0.24       -1.20      1.27 o 
  10   0   7       19.94       18.92      1.92 o 
  -9   1   7       34.25       27.62      2.50 o 
  -8   1   7      138.54      148.17      6.18 o 
  -7   1   7        9.09        7.69      2.12 o 
  -6   1   7      149.16      146.16      7.61 o 
  -5   1   7       14.12       11.51      1.15 o 
  -4   1   7      614.20      610.76      7.14 o 
  -3   1   7       82.56       80.82      1.83 o 
  -2   1   7     2948.94     3002.93     24.04 o 
  -1   1   7      744.93      852.15      7.82 o 
   0   1   7        2.33        6.85      0.78 o 
   1   1   7      205.00      166.70      2.67 o 
   2   1   7      149.57      150.95      2.23 o 
   3   1   7       36.05       39.62      2.07 o 
   4   1   7      413.44      398.07      4.18 o 
   5   1   7        0.19       -0.67      0.67 o 
   6   1   7       30.43       29.86      1.38 o 
   7   1   7        8.15        8.20      1.20 o 
   8   1   7       10.57        8.94      1.56 o 
   9   1   7      120.80      123.24      3.91 o 
  10   1   7       20.63       20.43      2.01 o 
  -9   2   7       32.94       31.68      3.24 o 
  -8   2   7       32.53       36.18      3.36 o 
  -7   2   7      169.46      174.03      4.94 o 
  -6   2   7       56.85       50.34      3.47 o 
  -5   2   7      525.41      489.40      6.87 o 
  -4   2   7      269.83      287.14      4.26 o 
  -3   2   7      666.11      613.36      6.85 o 
  -2   2   7      131.64       88.84      1.93 o 
  -1   2   7       11.04        7.12      0.85 o 
   0   2   7       45.21       67.26      1.79 o 
   1   2   7      117.81      121.79      2.12 o 
   2   2   7      247.49      198.55      2.68 o 
   3   2   7      103.95      101.08      2.34 o 
   4   2   7     2702.60     2714.11     20.44 o 
   5   2   7     1118.14     1119.90     10.56 o 
   6   2   7        0.21       -0.78      0.78 o 
   7   2   7       58.63       64.18      2.88 o 
   8   2   7        2.63        0.50      1.75 o 
   9   2   7        2.21        3.27      1.47 o 
  10   2   7       43.39       46.51      3.79 o 
  -9   3   7       35.62       35.41      3.59 o 
  -8   3   7        0.10        1.11      2.02 o 
  -7   3   7       58.81       49.76      5.07 o 
  -6   3   7       70.73       78.23      4.60 o 
  -5   3   7      300.32      294.71      4.43 o 
  -4   3   7      358.23      355.16      4.78 o 
  -3   3   7       22.22       19.06      1.19 o 
  -2   3   7      518.39      612.39      5.89 o 
  -1   3   7      532.10      512.59      8.12 o 
   0   3   7     5937.49     6092.49     48.46 o 
   1   3   7      212.39      230.70      3.45 o 
   2   3   7      346.16      324.74      5.49 o 
   3   3   7       50.24       54.94      1.54 o 
   4   3   7       32.00       33.49      1.51 o 
   5   3   7       87.58       82.84      2.15 o 
   6   3   7      904.55      860.90      9.65 o 
   7   3   7      140.36      139.00      4.16 o 
   8   3   7       66.82       66.25      3.73 o 
   9   3   7        0.00        0.92      1.47 o 
  10   3   7        2.11        0.33      1.47 o 
  -9   4   7       24.91       26.79      3.24 o 
  -8   4   7        2.18       -0.62      1.90 o 
  -7   4   7       58.56       49.63      3.81 o 
  -6   4   7        6.14        6.19      2.12 o 
  -5   4   7        0.00        0.87      1.27 o 
  -4   4   7      211.22      203.30      4.02 o 
  -3   4   7      956.13      985.99      9.51 o 
  -2   4   7       83.78      105.27      2.27 o 
  -1   4   7     1992.27     1928.72     19.34 o 
   0   4   7        0.74        6.92      0.94 o 
   1   4   7      579.15      622.58      6.94 o 
   2   4   7     1925.85     2030.37     17.95 o 
   3   4   7        0.39        0.09      0.60 o 
   4   4   7        2.75        0.71      0.72 o 
   5   4   7      928.88      906.46     10.29 o 
   6   4   7     1035.35     1034.43     12.75 o 
   7   4   7        5.14        6.18      1.37 o 
   8   4   7       55.54       47.13      3.04 o 
   9   4   7        6.24        6.26      1.76 o 
  10   4   7        7.05        9.59      2.45 o 
  -8   5   7        0.62        0.75      2.12 o 
  -7   5   7        0.00       -1.67      1.67 o 
  -6   5   7       45.29       48.65      3.81 o 
  -5   5   7       33.75       30.36      2.56 o 
  -4   5   7      101.05       95.30      3.17 o 
  -3   5   7       99.07       81.15      2.61 o 
  -2   5   7      648.92      678.65      7.82 o 
  -1   5   7      222.19      280.64      4.59 o 
   0   5   7       51.88       44.50      2.38 o 
   1   5   7        8.81        5.88      0.87 o 
   2   5   7       39.09       38.47      1.70 o 
   3   5   7        4.39        3.43      0.88 o 
   4   5   7      178.96      176.46      3.01 o 
   5   5   7       86.24       96.08      3.09 o 
   6   5   7       56.41       46.97      3.22 o 
   7   5   7        9.94        7.79      1.37 o 
   8   5   7        4.40        4.27      1.70 o 
   9   5   7       56.45       59.30      6.34 o 
  -8   6   7        2.01        0.95      2.85 o 
  -7   6   7       63.79       47.54      5.39 o 
  -6   6   7      124.91      137.47     10.14 o 
  -5   6   7       35.92       38.63      2.65 o 
  -4   6   7      237.02      234.23      5.31 o 
  -3   6   7        4.97        3.13      1.31 o 
  -2   6   7      282.83      279.05      4.55 o 
  -1   6   7      142.48      145.17      3.88 o 
   0   6   7       17.78       19.12      1.66 o 
   1   6   7      209.82      196.58      3.62 o 
   2   6   7      355.74      373.66      6.34 o 
   3   6   7       19.69       17.12      1.33 o 
   4   6   7       95.20       98.59      3.61 o 
   5   6   7      293.02      289.35      5.68 o 
   6   6   7      240.37      229.81      5.00 o 
   7   6   7       79.36       76.91      2.94 o 
   8   6   7       10.00       11.12      2.74 o 
   9   6   7        0.14        3.29      2.51 o 
  -8   7   7       16.99       15.85      4.12 o 
  -7   7   7        3.29        2.22      2.85 o 
  -6   7   7        0.86       -1.27      2.85 o 
  -5   7   7        4.41        4.31      1.93 o 
  -4   7   7      127.11      120.56      3.99 o 
  -3   7   7        2.24        0.52      1.28 o 
  -2   7   7      603.74      574.94     12.19 o 
  -1   7   7        7.63        0.81      1.05 o 
   0   7   7      534.02      519.34      6.86 o 
   1   7   7        0.99       -0.60      1.14 o 
   2   7   7       97.24       92.85      3.25 o 
   3   7   7        0.04       -0.98      0.98 o 
   4   7   7       55.31       51.47      2.76 o 
   5   7   7      132.13      133.90      4.06 o 
   6   7   7       74.75       70.12      4.39 o 
   7   7   7        2.13        1.85      1.56 o 
   8   7   7        6.74        5.79      2.51 o 
   9   7   7        3.08        2.73      2.69 o 
  -7   8   7        5.37       -0.32      3.17 o 
  -6   8   7       90.33       90.48      6.02 o 
  -5   8   7      246.46      238.82      6.97 o 
  -4   8   7      210.43      198.03      6.15 o 
  -3   8   7      192.73      184.24      5.77 o 
  -2   8   7      130.18      128.21      4.82 o 
  -1   8   7       86.39       84.44      4.21 o 
   0   8   7      108.18      110.80      3.80 o 
   1   8   7       41.94       34.18      2.53 o 
   2   8   7      778.35      791.31     11.52 o 
   3   8   7      225.17      213.70      6.03 o 
   4   8   7      471.22      494.48     16.32 o 
   5   8   7       11.95        8.23      2.07 o 
   6   8   7        9.36        6.64      2.00 o 
   7   8   7        7.96        6.12      1.85 o 
   8   8   7        1.21        0.32      2.85 o 
  -7   9   7       21.27       21.87      4.75 o 
  -6   9   7       67.03       62.16      5.48 o 
  -5   9   7        0.30        0.11      4.60 o 
  -4   9   7       13.66       15.68      2.65 o 
  -3   9   7       37.81       36.13      3.23 o 
  -2   9   7       40.91       31.87      3.32 o 
  -1   9   7       28.70       32.84      2.97 o 
   0   9   7      214.34      206.25      6.22 o 
   1   9   7        2.51        0.95      1.83 o 
   2   9   7       48.24       40.55      4.03 o 
   3   9   7       60.08       51.09      4.37 o 
   4   9   7        1.46        6.29      2.35 o 
   5   9   7       40.26       34.57      3.22 o 
   6   9   7       12.13        5.47      2.05 o 
   7   9   7        6.23        3.66      2.05 o 
   8   9   7        1.45        1.16      2.57 o 
  -6  10   7        1.73        0.32      3.49 o 
  -5  10   7       27.06       25.23      5.55 o 
  -4  10   7       93.18       98.09      7.21 o 
  -3  10   7      216.29      233.06      7.19 o 
  -2  10   7        4.98        2.14      3.64 o 
  -1  10   7      116.87      120.56      6.66 o 
   0  10   7        0.15       -0.15      2.35 o 
   1  10   7      117.68      125.73      5.18 o 
   2  10   7        0.19       -1.98      1.98 o 
   3  10   7      426.54      452.23     18.22 o 
   4  10   7      190.65      210.51     22.98 o 
   5  10   7       22.51       23.30      3.47 o 
   6  10   7       52.16       65.59      4.20 o 
   7  10   7       12.65        7.10      2.94 o 
  -5  11   7       48.92       57.18      5.59 o 
  -4  11   7       19.14       18.75      3.15 o 
  -3  11   7        0.26        0.16      1.96 o 
  -2  11   7       86.19       98.52      5.21 o 
  -1  11   7       12.50       10.14      2.89 o 
   0  11   7        0.04        1.01      1.81 o 
   1  11   7        0.15       -1.15      2.35 o 
   2  11   7      246.41      269.37     10.93 o 
   3  11   7       25.47       24.68      3.79 o 
   4  11   7       36.37       41.64      4.59 o 
   5  11   7        6.78        4.21      2.31 o 
   6  11   7        0.00       -1.56      2.04 o 
   7  11   7        0.05       -1.95      1.95 o 
  -4  12   7       46.42       58.41      4.60 o 
  -3  12   7        0.07        1.78      3.03 o 
  -2  12   7        3.73        1.10      2.41 o 
  -1  12   7       56.20       62.57     11.73 o 
   0  12   7       16.03       13.31      4.75 o 
   1  12   7       49.96       55.34      5.26 o 
   2  12   7       16.67       14.55      3.69 o 
   3  12   7       14.28       13.18      3.47 o 
   4  12   7        2.83        5.86      3.11 o 
   5  12   7       98.41      112.44      5.65 o 
   6  12   7        9.31        9.70      2.73 o 
  -3  13   7        4.86        9.37      4.75 o 
  -2  13   7        3.08        0.33      4.26 o 
  -1  13   7        1.95        0.00      3.80 o 
   0  13   7       15.75       17.11      5.39 o 
   1  13   7       25.50       29.48      6.02 o 
   2  13   7        0.87       -1.83      2.57 o 
   3  13   7        0.82        0.75      2.79 o 
   4  13   7       66.02       60.03      7.92 o 
  -1  14   7       11.21       18.38      6.34 o 
   0  14   7        1.81       -2.85      3.80 o 
   1  14   7        0.01       -1.58      4.12 o 
   2  14   7        0.72        0.95      4.44 o 
  -2 -13   8        1.13       -1.46      2.57 o 
  -1 -13   8       75.64       88.58      6.83 o 
   0 -13   8        2.35        5.79      5.86 o 
   1 -13   8        4.41        0.83      3.49 o 
   2 -13   8       24.36       30.22      4.47 o 
  -4 -12   8        0.10       -0.25      2.17 o 
  -3 -12   8       17.96       18.80      3.16 o 
  -2 -12   8       36.01       37.45      3.72 o 
  -1 -12   8        7.40        6.86      3.17 o 
   0 -12   8       11.17        3.90      4.91 o 
   1 -12   8       36.19       45.08      5.86 o 
   2 -12   8        8.17        4.86      2.38 o 
   3 -12   8       34.14       33.14      5.34 o 
   4 -12   8        3.15        3.80      3.29 o 
  -5 -11   8        2.78        7.31      3.47 o 
  -4 -11   8        3.33        5.52      2.55 o 
  -3 -11   8      201.47      223.01      7.37 o 
  -2 -11   8        3.50        5.21      2.30 o 
  -1 -11   8       28.45       22.96      3.10 o 
   0 -11   8       18.43       19.45      3.79 o 
   1 -11   8      244.36      245.64      7.44 o 
   2 -11   8        0.06       -1.18      2.13 o 
   3 -11   8       95.88       93.51      5.15 o 
   4 -11   8        2.70        3.81      3.25 o 
   5 -11   8        4.52       -3.17      3.17 o 
  -6 -10   8       41.30       49.30      4.92 o 
  -5 -10   8       13.65       17.50      3.47 o 
  -4 -10   8       29.88       29.73      3.22 o 
  -3 -10   8       38.42       35.66      3.47 o 
  -2 -10   8       51.48       55.31      4.00 o 
  -1 -10   8       40.95       41.12      3.59 o 
   0 -10   8      319.44      313.89      7.05 o 
   1 -10   8       53.26       63.50      4.14 o 
   2 -10   8       51.44       49.78      3.65 o 
   3 -10   8      225.15      225.85      6.89 o 
   4 -10   8       17.78       16.53      2.54 o 
   5 -10   8       50.29       57.39      4.37 o 
   6 -10   8        9.65       10.45      3.02 o 
  -7  -9   8        0.06       -0.63      3.17 o 
  -6  -9   8        9.83       13.07      3.11 o 
  -5  -9   8        7.68        6.76      2.20 o 
  -4  -9   8       74.50       74.89      4.45 o 
  -3  -9   8       39.66       35.10      3.34 o 
  -2  -9   8        4.92        3.20      2.00 o 
  -1  -9   8      365.91      357.78      7.69 o 
   0  -9   8       50.78       54.50      3.24 o 
   1  -9   8        0.16       -1.28      1.28 o 
   2  -9   8       39.60       37.43      3.22 o 
   3  -9   8       61.12       55.49      5.31 o 
   4  -9   8        2.75        1.44      1.82 o 
   5  -9   8       38.13       40.93      3.67 o 
   6  -9   8        2.56        3.44      1.74 o 
   7  -9   8        3.91        8.88      8.08 o 
  -7  -8   8       23.02       21.68      4.12 o 
  -6  -8   8        8.34        9.67      3.17 o 
  -5  -8   8       70.81       83.41      5.77 o 
  -4  -8   8       29.98       26.91      2.86 o 
  -3  -8   8        4.22        3.80      1.83 o 
  -2  -8   8        1.37        0.09      1.58 o 
  -1  -8   8      723.89      717.70     10.97 o 
   0  -8   8      545.71      533.58      8.95 o 
   1  -8   8       45.01       26.59      2.33 o 
   2  -8   8      134.45      148.92      5.06 o 
   3  -8   8        4.65        3.53      1.56 o 
   4  -8   8       49.33       51.63      2.73 o 
   5  -8   8       71.02       73.19      3.03 o 
   6  -8   8      275.02      288.40      5.66 o 
   7  -8   8       80.66       96.06      4.76 o 
   8  -8   8       17.11       20.30      3.24 o 
  -8  -7   8        2.12        2.22      4.12 o 
  -7  -7   8       74.60       77.29      8.72 o 
  -6  -7   8       27.61       37.16      3.81 o 
  -5  -7   8       26.12       20.15      2.55 o 
  -4  -7   8        4.79        3.51      1.70 o 
  -3  -7   8       92.96       84.77      3.96 o 
  -2  -7   8        9.87        4.64      1.57 o 
  -1  -7   8      609.47      605.57      9.47 o 
   0  -7   8      249.44      212.44      5.15 o 
   1  -7   8      318.42      316.12      5.15 o 
   2  -7   8        5.43        7.49      1.22 o 
   3  -7   8      102.35      103.22      3.03 o 
   4  -7   8        5.61        3.70      1.16 o 
   5  -7   8       70.44       71.83      2.58 o 
   6  -7   8      132.49      130.14      3.56 o 
   7  -7   8        4.82        5.28      2.24 o 
   8  -7   8        5.39        7.61      2.47 o 
  -8  -6   8       25.26       23.45      5.07 o 
  -7  -6   8       34.56       27.92      3.34 o 
  -6  -6   8       55.10       54.55      4.24 o 
  -5  -6   8       17.59       13.20      2.30 o 
  -4  -6   8        0.20       -0.58      1.22 o 
  -3  -6   8       47.80       40.96      2.61 o 
  -2  -6   8      882.76      895.50     10.88 o 
  -1  -6   8      544.62      551.37      7.49 o 
   0  -6   8       36.02       30.77      1.60 o 
   1  -6   8     1294.80     1293.66     12.96 o 
   2  -6   8      153.72      157.34      3.04 o 
   3  -6   8      752.87      743.87     12.12 o 
   4  -6   8       64.21       58.27      2.08 o 
   5  -6   8       11.94       10.00      1.24 o 
   6  -6   8        0.00        0.42      1.04 o 
   7  -6   8       28.11       35.57      2.57 o 
   8  -6   8       78.94       88.50      5.51 o 
   9  -6   8       27.30       31.99      3.47 o 
  -8  -5   8       62.54       79.87      7.29 o 
  -7  -5   8       12.49       13.31      3.80 o 
  -6  -5   8       58.93       52.82      4.08 o 
  -5  -5   8      156.19      151.72      4.27 o 
  -4  -5   8      212.47      214.70      5.90 o 
  -3  -5   8     1099.36     1110.81     12.70 o 
  -2  -5   8      426.80      379.29      5.32 o 
  -1  -5   8      220.61      210.83      5.53 o 
   0  -5   8      114.49      106.52      2.42 o 
   1  -5   8      477.61      524.03      7.33 o 
   2  -5   8      317.10      268.50      3.80 o 
   3  -5   8        8.51        7.34      1.15 o 
   4  -5   8       52.87       59.45      2.18 o 
   5  -5   8       64.06       67.39      2.15 o 
   6  -5   8       94.29      100.69      2.85 o 
   7  -5   8        9.36        8.95      1.37 o 
   8  -5   8       25.86       31.06      3.51 o 
   9  -5   8       12.99        8.70      2.32 o 
  -8  -4   8       57.69       56.08      4.37 o 
  -7  -4   8      147.49      158.91      6.28 o 
  -6  -4   8      193.65      177.74      5.23 o 
  -5  -4   8       22.40       25.38      2.06 o 
  -4  -4   8       18.31       16.08      2.10 o 
  -3  -4   8      133.97      135.16      2.77 o 
  -2  -4   8     2186.19     2211.85     18.43 o 
  -1  -4   8      189.59      205.37      3.56 o 
   0  -4   8     1290.53     1268.28     10.48 o 
   1  -4   8      497.55      501.86      5.44 o 
   2  -4   8       82.15       79.18      1.99 o 
   3  -4   8      276.10      270.27      3.40 o 
   4  -4   8     2667.51     2627.62     20.27 o 
   5  -4   8      641.58      623.65      6.83 o 
   6  -4   8       31.27       36.21      1.84 o 
   7  -4   8       91.41       96.06      2.80 o 
   8  -4   8        0.39       -0.42      1.47 o 
   9  -4   8       46.30       55.53      3.43 o 
  -9  -3   8        2.33        2.20      2.35 o 
  -8  -3   8       16.84       19.85      3.17 o 
  -7  -3   8        7.26        8.24      2.24 o 
  -6  -3   8      174.98      181.77      6.50 o 
  -5  -3   8        2.14        3.89      1.38 o 
  -4  -3   8      972.78      987.67     11.16 o 
  -3  -3   8      419.56      408.38      4.94 o 
  -2  -3   8       43.15       45.52      1.92 o 
  -1  -3   8     1731.98     1790.67     16.30 o 
   0  -3   8     2133.13     2111.85     16.16 o 
   1  -3   8        6.07        8.04      0.76 o 
   2  -3   8      401.49      424.23      4.53 o 
   3  -3   8      766.14      794.24      7.92 o 
   4  -3   8       16.08       17.28      1.00 o 
   5  -3   8      270.88      277.20      4.29 o 
   6  -3   8       96.07       92.96      2.63 o 
   7  -3   8      272.54      277.03      4.43 o 
   8  -3   8        4.39        4.61      2.28 o 
   9  -3   8        5.95        6.88      2.67 o 
  -9  -2   8       20.60       20.32      3.02 o 
  -8  -2   8       10.29       19.83      2.91 o 
  -7  -2   8      160.26      160.26     11.25 o 
  -6  -2   8      239.43      259.09      7.51 o 
  -5  -2   8      167.95      181.64      5.00 o 
  -4  -2   8      341.92      358.69      5.49 o 
  -3  -2   8       56.81       57.33      2.28 o 
  -2  -2   8      386.33      404.65      4.45 o 
  -1  -2   8     1457.96     1542.56     14.21 o 
   0  -2   8     4168.87     4317.84     33.37 o 
   1  -2   8        1.54       -0.31      0.49 o 
   2  -2   8     7257.57     7291.67     49.00 o 
   3  -2   8       61.74       54.73      1.45 o 
   4  -2   8       15.43       15.78      1.03 o 
   5  -2   8       24.20       24.46      1.38 o 
   6  -2   8      858.22      871.72      9.91 o 
   7  -2   8       26.45       27.26      1.98 o 
   8  -2   8       99.08       87.59      3.67 o 
   9  -2   8       15.47       16.80      2.76 o 
  10  -2   8        0.03       -1.36      1.36 o 
  -9  -1   8        8.54       11.56      2.43 o 
  -8  -1   8        2.80        1.64      1.90 o 
  -7  -1   8       33.46       33.62      3.14 o 
  -6  -1   8        2.62        1.33      1.67 o 
  -5  -1   8        9.19        5.22      1.39 o 
  -4  -1   8       58.92       62.37      1.98 o 
  -3  -1   8       15.37       13.92      1.00 o 
  -2  -1   8     1731.52     1666.72     13.13 o 
  -1  -1   8        5.75        4.94      0.74 o 
   0  -1   8      474.68      535.98      5.61 o 
   1  -1   8       60.35       41.99      1.59 o 
   2  -1   8      175.92      118.96      2.22 o 
   3  -1   8       16.68       18.46      1.02 o 
   4  -1   8        0.33       -0.63      0.63 o 
   5  -1   8      150.76      149.43      2.47 o 
   6  -1   8       39.02       38.18      1.80 o 
   7  -1   8        0.59        1.10      1.45 o 
   8  -1   8      105.22      101.86      3.80 o 
   9  -1   8       82.55       79.18      3.52 o 
  10  -1   8        0.75       -1.27      1.27 o 
  -9   0   8        1.83        1.62      2.38 o 
  -8   0   8       30.33       22.38      2.89 o 
  -7   0   8      125.87      132.98     12.52 o 
  -6   0   8       53.06       54.96      4.75 o 
  -5   0   8      215.04      188.44      3.96 o 
  -4   0   8      186.41      205.72      3.41 o 
  -3   0   8      372.50      364.09      4.40 o 
  -2   0   8        5.02        3.66      0.86 o 
  -1   0   8     1640.36     1647.63     16.41 o 
   0   0   8       26.20       34.31      1.40 o 
   1   0   8     3787.79     3730.82     29.35 o 
   2   0   8     1604.82     1615.65     14.66 o 
   3   0   8      297.73      313.85      3.57 o 
   4   0   8     1838.87     1772.31     13.95 o 
   5   0   8      231.00      222.05      3.85 o 
   6   0   8      183.52      176.38      4.26 o 
   7   0   8       31.89       31.82      2.32 o 
   8   0   8      255.88      273.30     12.65 o 
   9   0   8       62.72       62.44      3.23 o 
  10   0   8       36.51       29.90      2.40 o 
  -9   1   8        6.81        5.28      1.87 o 
  -8   1   8       20.32       21.13      5.55 o 
  -7   1   8       97.08       93.94      4.81 o 
  -6   1   8       46.95       37.25      3.24 o 
  -5   1   8       62.04       63.77      3.20 o 
  -4   1   8      921.25      944.01      9.49 o 
  -3   1   8       38.18       46.70      1.61 o 
  -2   1   8      613.44      628.78      6.47 o 
  -1   1   8      775.79      732.29      8.36 o 
   0   1   8       95.36       80.50      3.33 o 
   1   1   8     1739.35     1886.66     18.51 o 
   2   1   8      720.26      739.37      7.68 o 
   3   1   8      721.41      736.42      6.69 o 
   4   1   8      109.32      111.01      2.15 o 
   5   1   8       79.95       74.11      2.32 o 
   6   1   8        1.10       -0.53      0.87 o 
   7   1   8        5.29        8.27      2.46 o 
   8   1   8       32.02       28.98      2.26 o 
   9   1   8       18.17       19.60      2.30 o 
  10   1   8       26.37       22.96      2.30 o 
  -9   2   8        7.83        7.51      2.57 o 
  -8   2   8       59.85       55.97      3.41 o 
  -7   2   8      334.86      351.55      8.43 o 
  -6   2   8      283.65      252.89     10.62 o 
  -5   2   8      127.29      131.21      3.98 o 
  -4   2   8        0.26       -0.52      0.82 o 
  -3   2   8        1.22        2.94      0.83 o 
  -2   2   8     2180.97     2104.89     17.61 o 
  -1   2   8      340.75      356.01      5.70 o 
   0   2   8     1872.42     1926.42     18.24 o 
   1   2   8      726.36      745.03      7.78 o 
   2   2   8     2510.41     2590.94     21.08 o 
   3   2   8     2120.02     2113.52     17.52 o 
   4   2   8      172.22      174.80      2.76 o 
   5   2   8        1.99        2.17      1.15 o 
   6   2   8       80.29       64.51      2.22 o 
   7   2   8      171.58      167.74      5.36 o 
   8   2   8       15.99       14.90      1.84 o 
   9   2   8      110.97      113.04      3.99 o 
  10   2   8       61.88       68.02      3.54 o 
  -9   3   8        0.09       -3.01      3.01 o 
  -8   3   8       14.74       16.42      2.79 o 
  -7   3   8        0.01       -2.22      2.22 o 
  -6   3   8      325.90      346.29      7.38 o 
  -5   3   8       26.12       23.88      1.58 o 
  -4   3   8       47.48       38.29      1.80 o 
  -3   3   8       19.52       18.10      1.25 o 
  -2   3   8      681.93      658.01      7.40 o 
  -1   3   8      819.69      829.98      9.52 o 
   0   3   8     1149.04     1181.34     10.65 o 
   1   3   8      265.77      284.93      4.10 o 
   2   3   8       15.85        8.14      0.94 o 
   3   3   8       14.10        8.51      0.90 o 
   4   3   8      146.39      150.35      3.27 o 
   5   3   8      192.90      188.37      3.73 o 
   6   3   8        8.50        5.42      1.66 o 
   7   3   8        4.59        2.17      1.83 o 
   8   3   8        6.42        3.96      1.66 o 
   9   3   8       34.27       32.07      2.59 o 
  10   3   8        6.27        8.57      1.89 o 
  -8   4   8       12.54       13.58      2.69 o 
  -7   4   8      144.80      137.69      7.29 o 
  -6   4   8      722.05      762.58     18.54 o 
  -5   4   8      306.80      301.53      6.77 o 
  -4   4   8      157.89      152.80      4.04 o 
  -3   4   8      420.74      428.30      5.68 o 
  -2   4   8      666.58      668.30      9.02 o 
  -1   4   8      662.66      668.94      8.22 o 
   0   4   8     4973.72     4835.61     38.33 o 
   1   4   8       37.03       47.32      1.83 o 
   2   4   8      651.59      616.57      7.71 o 
   3   4   8       93.36       86.37      2.50 o 
   4   4   8      915.33      918.97     10.06 o 
   5   4   8      457.01      457.65      7.25 o 
   6   4   8      654.08      686.53     12.31 o 
   7   4   8        8.38        8.08      1.27 o 
   8   4   8      114.10      119.91      4.61 o 
   9   4   8       54.95       58.76      3.84 o 
  10   4   8       12.22       14.83      2.19 o 
  -8   5   8        7.06        4.44      3.17 o 
  -7   5   8       61.54       61.80      4.48 o 
  -6   5   8        1.68        2.69      2.24 o 
  -5   5   8      176.86      168.41      5.18 o 
  -4   5   8      438.51      442.08      7.48 o 
  -3   5   8       69.62       55.82      2.19 o 
  -2   5   8      439.34      432.28      7.13 o 
  -1   5   8      402.59      436.46      6.29 o 
   0   5   8       28.64       33.40      1.70 o 
   1   5   8      102.62       99.95      2.52 o 
   2   5   8     1057.03     1077.99     12.13 o 
   3   5   8      263.11      254.51      4.00 o 
   4   5   8        0.99        0.05      0.95 o 
   5   5   8      121.57      116.47      4.53 o 
   6   5   8       20.76       20.89      3.19 o 
   7   5   8       71.11       65.04      2.76 o 
   8   5   8       43.18       46.29      3.22 o 
   9   5   8       15.82       12.95      2.26 o 
  -8   6   8        4.32        6.02      3.49 o 
  -7   6   8       31.09       38.98      5.39 o 
  -6   6   8       35.79       36.13      5.07 o 
  -5   6   8      243.92      245.38      8.53 o 
  -4   6   8      138.96      135.18      4.99 o 
  -3   6   8       96.42       98.35      3.12 o 
  -2   6   8       12.03        9.04      1.38 o 
  -1   6   8      720.97      760.54     10.65 o 
   0   6   8      184.63      180.78      3.58 o 
   1   6   8     1525.10     1545.77     16.58 o 
   2   6   8     1366.07     1344.32     14.79 o 
   3   6   8      165.08      165.99      3.74 o 
   4   6   8      198.43      212.63      5.17 o 
   5   6   8      177.40      178.20      4.51 o 
   6   6   8        0.23       -0.13      1.29 o 
   7   6   8       11.79        8.78      1.54 o 
   8   6   8      120.62      128.01      4.83 o 
   9   6   8        7.69        7.54      2.74 o 
  -7   7   8        0.26       -1.58      2.85 o 
  -6   7   8        0.18       -0.63      3.17 o 
  -5   7   8        7.70        5.30      2.04 o 
  -4   7   8       66.66       48.00      3.52 o 
  -3   7   8       89.36       86.59      5.39 o 
  -2   7   8       47.35       48.08      2.60 o 
  -1   7   8        6.70        3.42      1.56 o 
   0   7   8       61.48       68.73      2.72 o 
   1   7   8      104.22      118.77      5.32 o 
   2   7   8       41.24       43.56      3.12 o 
   3   7   8        4.56        2.87      1.41 o 
   4   7   8       80.34       84.81      3.36 o 
   5   7   8       13.25       11.33      2.31 o 
   6   7   8        3.89        0.82      1.49 o 
   7   7   8       42.82       50.96      3.25 o 
   8   7   8       14.84       21.66      3.43 o 
   9   7   8        0.49        1.28      2.66 o 
  -7   8   8        9.68       11.73      4.12 o 
  -6   8   8        0.31       -0.70      2.21 o 
  -5   8   8       13.08       14.71      3.24 o 
  -4   8   8        5.85        2.76      2.29 o 
  -3   8   8       44.07       49.98      3.52 o 
  -2   8   8        4.81        1.88      2.47 o 
  -1   8   8        7.75        7.69      2.07 o 
   0   8   8      125.17      110.08      4.45 o 
   1   8   8      351.70      362.20      8.05 o 
   2   8   8       23.81       16.23      2.25 o 
   3   8   8      262.79      260.08      8.29 o 
   4   8   8       47.40       54.41      4.37 o 
   5   8   8       68.62       80.60      4.43 o 
   6   8   8       19.11       17.96      2.55 o 
   7   8   8       16.30       18.97      2.51 o 
   8   8   8        0.13       -0.60      2.35 o 
  -6   9   8       19.16       23.22      3.88 o 
  -5   9   8        0.72       -0.23      3.80 o 
  -4   9   8        1.83        0.01      2.16 o 
  -3   9   8        1.34        0.74      1.81 o 
  -2   9   8       28.45       31.76      3.07 o 
  -1   9   8        3.84        2.99      1.76 o 
   0   9   8      149.50      128.47      4.99 o 
   1   9   8      110.78      115.05      4.88 o 
   2   9   8      116.93      113.82      5.83 o 
   3   9   8       54.95       56.55      4.59 o 
   4   9   8        0.00       -0.32      2.24 o 
   5   9   8       32.60       24.68      2.92 o 
   6   9   8       11.40       10.29      2.43 o 
   7   9   8        2.11        0.13      1.81 o 
   8   9   8        1.36        1.05      2.57 o 
  -6  10   8       73.90       81.45      8.56 o 
  -5  10   8       15.49       19.57      3.69 o 
  -4  10   8       13.76       15.08      4.00 o 
  -3  10   8       25.22       32.49      3.33 o 
  -2  10   8       74.64       75.04      4.59 o 
  -1  10   8        9.11        9.35      2.69 o 
   0  10   8      348.41      365.94      8.84 o 
   1  10   8       44.66       48.79      3.76 o 
   2  10   8       12.57        4.91      2.69 o 
   3  10   8       19.30       20.89      3.47 o 
   4  10   8        3.97        5.45      2.79 o 
   5  10   8       56.41       55.29      4.08 o 
   6  10   8       82.17       85.07      6.16 o 
   7  10   8        0.01       -1.71      1.76 o 
  -5  11   8       10.59        8.10      4.60 o 
  -4  11   8       19.31       25.50      3.39 o 
  -3  11   8       11.66        8.05      3.48 o 
  -2  11   8        0.88       -2.11      2.11 o 
  -1  11   8        0.96        0.58      4.12 o 
   0  11   8        0.01        2.62      2.57 o 
   1  11   8       30.85       25.56      3.81 o 
   2  11   8       19.98       11.54      3.34 o 
   3  11   8        6.65       10.41      3.11 o 
   4  11   8       44.46       40.64      4.69 o 
   5  11   8        0.46       -1.04      2.12 o 
   6  11   8       22.01       18.58      2.99 o 
  -4  12   8       41.09       52.22      4.48 o 
  -3  12   8        5.93        9.42      3.01 o 
  -2  12   8       17.13       15.22      3.16 o 
  -1  12   8       89.20      104.84      9.83 o 
   0  12   8       58.90       70.99      8.56 o 
   1  12   8       63.53       59.58      7.92 o 
   2  12   8       51.46       63.84      5.81 o 
   3  12   8       78.01       78.74      6.16 o 
   4  12   8        4.00        7.90      3.20 o 
   5  12   8        4.48        4.39      2.62 o 
  -2  13   8       10.41        9.46      3.15 o 
  -1  13   8        9.33        8.56      4.75 o 
   0  13   8        9.54       -0.95      3.80 o 
   1  13   8       23.82       24.72      6.34 o 
   2  13   8       16.31       14.06      3.69 o 
   3  13   8       19.53       14.22      4.91 o 
   4  13   8        5.90        6.04      4.44 o 
  -1 -13   9        2.40        1.22      3.02 o 
   0 -13   9        0.41       -2.78      2.97 o 
   1 -13   9       25.95       31.48      4.78 o 
  -3 -12   9       14.34       14.14      2.99 o 
  -2 -12   9       12.04       10.70      3.20 o 
  -1 -12   9        0.20       -1.95      3.64 o 
   0 -12   9       20.94       22.13      4.03 o 
   1 -12   9       20.03       26.58      4.33 o 
   2 -12   9        3.30        7.00      4.27 o 
   3 -12   9        6.65        3.68      2.74 o 
   4 -12   9       68.99       65.83      4.79 o 
  -4 -11   9       17.98       20.45      3.15 o 
  -3 -11   9       24.11       23.47      3.52 o 
  -2 -11   9       24.56       17.18      3.04 o 
  -1 -11   9        6.22        4.17      2.31 o 
   0 -11   9       68.99       60.22      5.49 o 
   1 -11   9       38.71       33.98      4.20 o 
   2 -11   9        1.17       -2.00      2.00 o 
   3 -11   9        8.95        6.76      2.62 o 
   4 -11   9        3.87        2.11      2.18 o 
   5 -11   9        1.12       -2.79      2.79 o 
  -5 -10   9       33.06       31.58      6.66 o 
  -4 -10   9       12.74       13.60      2.78 o 
  -3 -10   9       85.67       81.68      4.82 o 
  -2 -10   9       39.49       41.91      3.71 o 
  -1 -10   9       17.37       14.93      2.73 o 
   0 -10   9        4.08       -0.16      2.25 o 
   1 -10   9       58.07       47.79      3.78 o 
   2 -10   9       34.40       42.76      3.71 o 
   3 -10   9      192.80      209.05      8.77 o 
   4 -10   9        8.67        4.60      3.25 o 
   5 -10   9        1.44        2.70      2.24 o 
   6 -10   9      112.79      119.98      6.59 o 
  -6  -9   9        1.61        1.74      3.64 o 
  -5  -9   9        2.14        1.58      3.49 o 
  -4  -9   9        6.82        2.72      2.13 o 
  -3  -9   9       85.00       86.72      6.77 o 
  -2  -9   9        1.65        2.10      1.89 o 
  -1  -9   9      130.26      128.43      7.79 o 
   0  -9   9       11.11        6.97      1.94 o 
   1  -9   9       24.56       17.31      2.50 o 
   2  -9   9       25.63       26.21      2.85 o 
   3  -9   9       45.01       41.85      5.83 o 
   4  -9   9        0.48        1.14      1.73 o 
   5  -9   9        5.28        2.86      2.39 o 
   6  -9   9        6.10        3.52      2.15 o 
   7  -9   9       43.04       36.10      4.02 o 
  -7  -8   9        2.56        0.00      2.47 o 
  -6  -8   9        2.33        2.63      2.35 o 
  -5  -8   9        0.95        0.94      2.54 o 
  -4  -8   9      170.64      179.12      9.92 o 
  -3  -8   9       91.12       91.90      4.45 o 
  -2  -8   9      161.75      164.65      5.67 o 
  -1  -8   9      112.12      110.63      4.12 o 
   0  -8   9       26.39       29.54      2.49 o 
   1  -8   9       73.54       77.00      3.49 o 
   2  -8   9      345.40      340.37      8.45 o 
   3  -8   9      193.85      190.98      8.88 o 
   4  -8   9        0.06        2.26      1.65 o 
   5  -8   9      206.90      205.88      4.94 o 
   6  -8   9       10.04        8.72      2.38 o 
   7  -8   9        0.04        1.10      1.69 o 
  -7  -7   9        0.03       -2.21      2.21 o 
  -6  -7   9        0.84        0.35      2.21 o 
  -5  -7   9        0.66       -1.75      1.75 o 
  -4  -7   9       62.55       57.95      3.72 o 
  -3  -7   9       50.70       37.01      3.05 o 
  -2  -7   9       72.68       69.97      4.20 o 
  -1  -7   9       14.03       13.96      2.38 o 
   0  -7   9       49.25       44.45      3.34 o 
   1  -7   9      628.90      570.87     13.03 o 
   2  -7   9       87.68       83.92      2.69 o 
   3  -7   9       10.67        8.70      1.43 o 
   4  -7   9        0.12       -0.48      1.01 o 
   5  -7   9       24.81       25.06      1.70 o 
   6  -7   9        0.35        0.88      1.32 o 
   7  -7   9       76.00       74.81      4.58 o 
   8  -7   9       32.09       27.00      5.86 o 
  -8  -6   9       30.23       41.52      6.02 o 
  -7  -6   9       15.21       18.43      3.11 o 
  -6  -6   9        9.96        5.86      3.49 o 
  -5  -6   9       48.65       37.98      3.23 o 
  -4  -6   9       95.43       95.39      4.14 o 
  -3  -6   9      214.91      202.43      5.85 o 
  -2  -6   9      686.54      679.76      9.50 o 
  -1  -6   9      142.57      139.01      4.93 o 
   0  -6   9      736.00      746.68      9.61 o 
   1  -6   9        4.60        4.56      1.25 o 
   2  -6   9      436.38      410.48      5.24 o 
   3  -6   9        0.53       -0.91      0.91 o 
   4  -6   9      388.39      411.07      5.48 o 
   5  -6   9        7.19        7.36      1.17 o 
   6  -6   9       25.82       28.28      1.90 o 
   7  -6   9      309.39      322.37      6.04 o 
   8  -6   9       20.66       26.68      2.61 o 
  -8  -5   9       29.31       32.64      5.70 o 
  -7  -5   9       22.77       23.77      4.75 o 
  -6  -5   9       48.32       41.94      3.88 o 
  -5  -5   9      199.01      192.29      5.79 o 
  -4  -5   9        0.04       -1.18      1.18 o 
  -3  -5   9       41.06       37.18      2.84 o 
  -2  -5   9       51.70       49.36      3.63 o 
  -1  -5   9       72.90       59.79      2.08 o 
   0  -5   9       44.52       34.05      1.69 o 
   1  -5   9      208.03      191.21      3.14 o 
   2  -5   9       87.69       84.02      2.30 o 
   3  -5   9      619.26      604.56      6.40 o 
   4  -5   9        0.32       -0.93      0.93 o 
   5  -5   9        7.14        4.72      1.12 o 
   6  -5   9        0.31       -1.01      1.03 o 
   7  -5   9       22.00       23.96      1.92 o 
   8  -5   9       46.18       43.23      3.29 o 
   9  -5   9        5.94        6.15      2.22 o 
  -8  -4   9        0.32        0.63      3.49 o 
  -7  -4   9       29.89       30.74      5.07 o 
  -6  -4   9       50.74       40.64      2.99 o 
  -5  -4   9      539.09      547.69      8.75 o 
  -4  -4   9        9.06       11.51      2.20 o 
  -3  -4   9      960.74      925.12      9.98 o 
  -2  -4   9       13.32       13.41      1.33 o 
  -1  -4   9      189.87      178.79      3.59 o 
   0  -4   9      204.97      189.20      2.78 o 
   1  -4   9       91.76       84.51      2.05 o 
   2  -4   9     1194.40     1221.35     12.17 o 
   3  -4   9     1417.00     1396.11     11.16 o 
   4  -4   9      338.73      331.58      4.66 o 
   5  -4   9        4.03        3.38      0.97 o 
   6  -4   9      146.98      163.18      3.95 o 
   7  -4   9        3.74        4.53      1.09 o 
   8  -4   9       30.12       28.64      2.67 o 
   9  -4   9        6.75        7.81      2.36 o 
  -8  -3   9        2.66        6.97      3.49 o 
  -7  -3   9        0.44        0.16      2.02 o 
  -6  -3   9       35.75       33.28      3.59 o 
  -5  -3   9       75.45       77.39      3.13 o 
  -4  -3   9      123.46      119.41      3.19 o 
  -3  -3   9       57.25       63.65      2.17 o 
  -2  -3   9       28.29       27.93      1.61 o 
  -1  -3   9      837.14      877.33      9.29 o 
   0  -3   9        7.55        8.46      0.83 o 
   1  -3   9      169.44      158.27      2.96 o 
   2  -3   9       24.49       22.51      1.31 o 
   3  -3   9       10.55        9.07      0.90 o 
   4  -3   9        2.42        1.32      1.01 o 
   5  -3   9       88.81       86.48      2.44 o 
   6  -3   9        8.76        8.99      1.05 o 
   7  -3   9       11.57       10.82      1.36 o 
   8  -3   9        6.76        4.18      1.81 o 
   9  -3   9        1.04        0.18      1.56 o 
  -8  -2   9        2.93        1.18      2.12 o 
  -7  -2   9       10.68       14.80      2.57 o 
  -6  -2   9      607.95      591.22     13.00 o 
  -5  -2   9      221.10      248.98      6.04 o 
  -4  -2   9      634.66      572.39      7.56 o 
  -3  -2   9      584.23      601.65      6.53 o 
  -2  -2   9       66.78       63.43      1.93 o 
  -1  -2   9      620.12      627.91      7.13 o 
   0  -2   9     1283.61     1317.24     11.74 o 
   1  -2   9      173.56      167.95      2.59 o 
   2  -2   9      276.76      279.20      3.61 o 
   3  -2   9      927.26      886.85      7.54 o 
   4  -2   9       21.65       19.00      1.11 o 
   5  -2   9     3103.92     3043.22     26.97 o 
   6  -2   9       16.54       16.35      1.79 o 
   7  -2   9       59.34       49.37      2.34 o 
   8  -2   9        0.11       -0.68      1.63 o 
   9  -2   9       23.87       22.61      2.40 o 
  -9  -1   9       11.20       14.90      4.12 o 
  -8  -1   9       13.27        6.66      2.47 o 
  -7  -1   9       24.83       25.65      3.02 o 
  -6  -1   9        3.91        2.96      1.90 o 
  -5  -1   9       11.09        7.92      1.31 o 
  -4  -1   9       42.05       36.31      3.03 o 
  -3  -1   9       36.35       26.37      1.38 o 
  -2  -1   9      445.27      443.60      5.18 o 
  -1  -1   9      149.44      153.43      2.93 o 
   0  -1   9      297.85      331.91      4.21 o 
   1  -1   9      472.58      477.21      5.73 o 
   2  -1   9        1.02       -0.33      0.63 o 
   3  -1   9        8.83        5.01      0.80 o 
   4  -1   9        0.29       -0.63      0.63 o 
   5  -1   9       88.92       93.02      2.19 o 
   6  -1   9      165.26      145.24      3.69 o 
   7  -1   9      178.15      179.73      5.08 o 
   8  -1   9        6.00        6.23      1.81 o 
   9  -1   9        7.43        1.91      1.94 o 
  10  -1   9        1.22       -0.24      1.40 o 
  -9   0   9        1.20       -1.27      2.85 o 
  -8   0   9       84.80       87.04      4.92 o 
  -7   0   9       16.18       19.47      2.91 o 
  -6   0   9        2.46        1.79      1.90 o 
  -5   0   9       23.29       17.76      1.64 o 
  -4   0   9      689.39      690.70      9.45 o 
  -3   0   9      638.44      653.72      6.88 o 
  -2   0   9      684.37      689.46      7.54 o 
  -1   0   9      119.73      134.67      2.98 o 
   0   0   9      614.55      610.20      6.88 o 
   1   0   9       63.84       80.12      2.09 o 
   2   0   9     2619.90     2622.16     22.90 o 
   3   0   9      268.41      258.91      4.01 o 
   4   0   9     1897.86     1827.21     16.55 o 
   5   0   9      273.82      253.96      3.80 o 
   6   0   9      241.22      232.94      6.82 o 
   7   0   9       78.27       77.40      3.82 o 
   8   0   9       96.90      100.56      4.31 o 
   9   0   9       85.93       90.23      7.07 o 
  10   0   9       18.08       16.97      3.47 o 
  -9   1   9        7.32        3.31      4.60 o 
  -8   1   9        3.93        5.72      2.35 o 
  -7   1   9       23.69       19.54      5.23 o 
  -6   1   9        7.60        2.54      2.02 o 
  -5   1   9       10.44        9.19      1.38 o 
  -4   1   9       20.58       20.70      1.70 o 
  -3   1   9        2.52        0.86      0.75 o 
  -2   1   9      276.34      258.75      4.33 o 
  -1   1   9      305.75      297.00      4.49 o 
   0   1   9       76.36       65.66      3.30 o 
   1   1   9      403.24      409.41      5.64 o 
   2   1   9      388.93      393.99      5.07 o 
   3   1   9     1161.13     1191.59     11.58 o 
   4   1   9        2.76        1.48      0.72 o 
   5   1   9       50.53       50.75      1.76 o 
   6   1   9       62.18       52.33      2.52 o 
   7   1   9       92.23       93.38      3.67 o 
   8   1   9       69.00       66.80      4.20 o 
   9   1   9        7.09        7.55      1.87 o 
  10   1   9        8.55        2.36      1.74 o 
  -8   2   9       15.74       16.01      2.31 o 
  -7   2   9        6.37        6.23      1.83 o 
  -6   2   9       88.86       98.08      5.04 o 
  -5   2   9      106.88      112.50      3.25 o 
  -4   2   9        3.93        4.06      1.88 o 
  -3   2   9      655.31      631.92      7.91 o 
  -2   2   9      535.12      561.06      7.28 o 
  -1   2   9      632.64      641.63      8.91 o 
   0   2   9      234.78      227.92      3.66 o 
   1   2   9       38.47       33.82      1.55 o 
   2   2   9      367.76      347.72      4.72 o 
   3   2   9      785.83      794.49      7.78 o 
   4   2   9      893.35      894.97      8.71 o 
   5   2   9      161.82      155.30      2.93 o 
   6   2   9      670.08      659.56     10.93 o 
   7   2   9       26.24       26.11      2.15 o 
   8   2   9       21.98       21.57      2.22 o 
   9   2   9        2.06        3.96      1.84 o 
  10   2   9       76.53       79.69      3.82 o 
  -8   3   9       15.53       15.21      4.12 o 
  -7   3   9        4.88        6.60      4.12 o 
  -6   3   9        7.87        9.77      2.57 o 
  -5   3   9       45.57       49.06      2.23 o 
  -4   3   9      495.78      478.82      6.66 o 
  -3   3   9       31.20       26.75      1.50 o 
  -2   3   9      189.10      199.67      3.94 o 
  -1   3   9       24.22       21.25      2.00 o 
   0   3   9      305.00      287.12      5.07 o 
   1   3   9       70.85       61.87      1.98 o 
   2   3   9      216.46      214.29      3.33 o 
   3   3   9      421.34      440.11      5.05 o 
   4   3   9        0.48       -0.29      0.66 o 
   5   3   9       42.17       42.03      2.30 o 
   6   3   9       74.42       78.71      3.88 o 
   7   3   9       10.92        8.22      1.83 o 
   8   3   9        0.02       -1.43      1.43 o 
   9   3   9       72.99       76.14      3.86 o 
  10   3   9        1.92       -1.93      2.22 o 
  -8   4   9       32.29       44.69      5.70 o 
  -7   4   9       38.23       41.84      5.39 o 
  -6   4   9      216.08      223.20      8.56 o 
  -5   4   9      230.36      244.20      6.22 o 
  -4   4   9      111.82      105.83      3.63 o 
  -3   4   9      412.57      441.15      6.59 o 
  -2   4   9       81.45       71.96      2.57 o 
  -1   4   9     1525.96     1567.53     16.52 o 
   0   4   9      337.62      323.15      4.24 o 
   1   4   9      330.88      358.48      5.00 o 
   2   4   9       17.09       10.89      1.24 o 
   3   4   9       33.94       30.00      1.57 o 
   4   4   9       51.25       50.80      1.96 o 
   5   4   9      776.94      767.94     12.44 o 
   6   4   9        0.55        2.16      1.44 o 
   7   4   9        1.96       -0.90      1.15 o 
   8   4   9       77.83       82.32      4.03 o 
   9   4   9        0.06        0.49      1.74 o 
  -8   5   9        5.62        7.92      3.49 o 
  -7   5   9       10.38       10.46      3.80 o 
  -6   5   9       57.48       55.15      6.02 o 
  -5   5   9       89.40       85.09      4.03 o 
  -4   5   9      126.02      137.67      5.50 o 
  -3   5   9      129.68      117.42      3.36 o 
  -2   5   9      575.12      536.77      6.90 o 
  -1   5   9        2.62        2.90      0.90 o 
   0   5   9      455.32      480.82      5.74 o 
   1   5   9      164.47      161.70      3.71 o 
   2   5   9       19.97       17.15      1.60 o 
   3   5   9       30.58       29.47      1.77 o 
   4   5   9       45.16       47.30      2.99 o 
   5   5   9        1.00       -0.97      1.37 o 
   6   5   9      265.66      251.89      5.34 o 
   7   5   9      173.49      163.09      4.23 o 
   8   5   9       19.22       21.38      2.51 o 
   9   5   9        0.01       -0.49      1.75 o 
  -8   6   9        7.02        8.56      3.80 o 
  -7   6   9        4.84        5.39      3.49 o 
  -6   6   9      155.70      173.68      9.83 o 
  -5   6   9       79.66       77.17      4.81 o 
  -4   6   9      840.19      873.40     14.73 o 
  -3   6   9      428.32      436.36      8.96 o 
  -2   6   9      569.74      583.07      7.50 o 
  -1   6   9      283.08      257.48      8.27 o 
   0   6   9      171.52      164.34      3.59 o 
   1   6   9        0.43       -0.99      0.99 o 
   2   6   9      402.08      399.29      6.75 o 
   3   6   9        3.02        3.00      1.88 o 
   4   6   9      653.82      655.75     11.28 o 
   5   6   9      692.30      706.96     10.52 o 
   6   6   9       15.21       13.47      2.11 o 
   7   6   9       19.78       19.55      2.05 o 
   8   6   9        9.23       11.36      2.30 o 
   9   6   9        0.28        0.15      2.28 o 
  -7   7   9        8.80        6.66      3.49 o 
  -6   7   9        0.82       -2.85      2.85 o 
  -5   7   9       58.78       59.01      6.34 o 
  -4   7   9       33.63       39.77      3.28 o 
  -3   7   9      256.04      235.45      7.48 o 
  -2   7   9       31.25       31.10      2.80 o 
  -1   7   9      103.86       91.28      3.19 o 
   0   7   9      213.47      191.86      4.91 o 
   1   7   9       26.83       24.61      2.74 o 
   2   7   9       20.92       19.75      2.05 o 
   3   7   9       23.58       22.04      2.44 o 
   4   7   9      115.64      124.05      4.63 o 
   5   7   9       22.44       25.83      2.61 o 
   6   7   9       17.13       16.64      2.04 o 
   7   7   9        1.00        1.30      1.47 o 
   8   7   9        3.30        5.84      4.12 o 
   9   7   9       52.35       54.20      7.92 o 
  -7   8   9        0.66       -1.90      3.17 o 
  -6   8   9        0.20       -2.85      2.85 o 
  -5   8   9       10.34       15.05      3.02 o 
  -4   8   9      170.37      172.43      5.85 o 
  -3   8   9      107.63      114.01      5.36 o 
  -2   8   9      342.95      337.02      7.98 o 
  -1   8   9      406.39      389.54      7.57 o 
   0   8   9      339.88      328.25      6.85 o 
   1   8   9       10.13       10.54      2.13 o 
   2   8   9       30.17       28.71      3.70 o 
   3   8   9      339.74      340.28      9.86 o 
   4   8   9      302.29      318.35      9.40 o 
   5   8   9      163.85      168.75      5.77 o 
   6   8   9      259.99      267.75      7.22 o 
   7   8   9        9.16       12.30      2.36 o 
   8   8   9        2.85        0.61      2.51 o 
  -6   9   9        7.65        3.49      3.80 o 
  -5   9   9        3.54        7.41      5.39 o 
  -4   9   9        1.09       -0.37      1.81 o 
  -3   9   9       36.08       35.69      3.39 o 
  -2   9   9       72.81       85.23      5.31 o 
  -1   9   9        2.14        0.90      1.97 o 
   0   9   9       26.13       24.62      2.86 o 
   1   9   9       16.03       11.83      2.31 o 
   2   9   9       32.25       22.80      3.47 o 
   3   9   9       47.82       44.69      5.86 o 
   4   9   9        4.22        4.12      3.49 o 
   5   9   9       94.87      100.36      5.05 o 
   6   9   9        5.68        5.74      2.18 o 
   7   9   9       21.78       21.86      2.88 o 
   8   9   9        2.80        0.66      2.66 o 
  -5  10   9       13.15       21.65      4.44 o 
  -4  10   9        1.02        2.61      2.12 o 
  -3  10   9       33.45       33.60      4.11 o 
  -2  10   9        0.07        3.78      2.17 o 
  -1  10   9       87.18       93.01      4.73 o 
   0  10   9       60.44       54.53      5.31 o 
   1  10   9       59.02       49.46      4.91 o 
   2  10   9        0.07       -2.12      2.12 o 
   3  10   9      134.15      145.25      7.06 o 
   4  10   9        2.95        4.82      2.66 o 
   5  10   9       20.76       25.10      3.35 o 
   6  10   9       80.18       89.57      4.86 o 
   7  10   9        4.69        5.64      2.28 o 
  -5  11   9       18.96       19.55      4.11 o 
  -4  11   9        4.32        5.19      3.09 o 
  -3  11   9        4.68        7.05      2.50 o 
  -2  11   9        0.43        1.07      2.07 o 
  -1  11   9      167.11      168.30     15.39 o 
   0  11   9        1.60        1.90      3.49 o 
   1  11   9        0.01        0.87      2.57 o 
   2  11   9        3.33       -0.32      2.69 o 
   3  11   9        1.11        1.35      2.57 o 
   4  11   9        5.34        2.98      2.74 o 
   5  11   9       79.78       88.66      5.29 o 
   6  11   9        0.00       -2.04      2.04 o 
  -3  12   9       40.15       39.85      3.99 o 
  -2  12   9        5.15        7.36      2.63 o 
  -1  12   9        2.10       -4.33      5.55 o 
   0  12   9        0.63        0.00      3.80 o 
   1  12   9       10.12       13.31      4.75 o 
   2  12   9        6.34       12.12      4.60 o 
   3  12   9        0.66       -2.51      2.51 o 
   4  12   9        3.79        3.49      2.91 o 
   5  12   9        0.79        1.00      2.48 o 
  -2  13   9        1.58        4.12      4.44 o 
  -1  13   9        3.09        2.54      4.44 o 
   0  13   9        0.68       -1.58      3.80 o 
   1  13   9        4.14        4.12      4.12 o 
   2  13   9       34.56       34.55      6.97 o 
   3  13   9        2.43       -1.41      2.66 o 
  -2 -12  10       37.58       32.93      4.48 o 
  -1 -12  10       17.07       15.27      3.79 o 
   0 -12  10       56.38       59.69      6.81 o 
   1 -12  10      103.24      126.35     20.76 o 
   2 -12  10        0.36       -0.76      2.25 o 
   3 -12  10       71.26       76.33      5.18 o 
  -4 -11  10        0.00        0.60      2.30 o 
  -3 -11  10        8.69        6.19      2.65 o 
  -2 -11  10        3.18        1.00      2.13 o 
  -1 -11  10       10.59        7.61      3.14 o 
   0 -11  10       14.66        6.88      3.11 o 
   1 -11  10        4.17        2.07      2.28 o 
   2 -11  10       13.04        7.21      2.47 o 
   3 -11  10       84.63       87.89      5.24 o 
   4 -11  10        1.37        3.70      3.01 o 
  -5 -10  10        3.82       -1.04      2.74 o 
  -4 -10  10       33.31       37.30      3.68 o 
  -3 -10  10        2.08        3.17      2.37 o 
  -2 -10  10        0.82       -1.98      2.07 o 
  -1 -10  10        0.49       -1.86      2.16 o 
   0 -10  10      289.17      288.76     10.08 o 
   1 -10  10        2.31        0.40      2.13 o 
   2 -10  10      251.02      268.98      7.87 o 
   3 -10  10       20.17       22.23      4.10 o 
   4 -10  10        3.37        4.27      2.06 o 
   5 -10  10      121.28      136.00      9.20 o 
   6 -10  10       25.47       31.82      4.26 o 
  -6  -9  10        8.20        5.55      3.80 o 
  -5  -9  10        0.50        1.52      2.35 o 
  -4  -9  10       23.44       18.08      2.86 o 
  -3  -9  10       18.85       16.84      2.78 o 
  -2  -9  10        8.32        6.62      2.13 o 
  -1  -9  10       51.22       54.18      4.08 o 
   0  -9  10       83.67       79.56      3.96 o 
   1  -9  10       44.25       43.36      3.53 o 
   2  -9  10        3.31        2.08      1.76 o 
   3  -9  10        9.27        5.86      2.13 o 
   4  -9  10        7.84        5.41      2.29 o 
   5  -9  10        0.02       -1.04      1.91 o 
   6  -9  10        6.98        8.50      2.58 o 
  -6  -8  10       16.28       14.55      6.81 o 
  -5  -8  10       34.51       30.88      6.18 o 
  -4  -8  10       40.10       45.59      3.66 o 
  -3  -8  10       19.34       15.60      2.59 o 
  -2  -8  10        0.80       -0.57      1.76 o 
  -1  -8  10      213.57      232.48      6.59 o 
   0  -8  10       49.82       44.64      2.96 o 
   1  -8  10      196.47      190.90      4.70 o 
   2  -8  10      124.49      116.39      4.80 o 
   3  -8  10       30.63       27.25      2.41 o 
   4  -8  10      185.94      192.53      5.88 o 
   5  -8  10      133.95      140.58      4.70 o 
   6  -8  10        0.99        2.37      1.94 o 
   7  -8  10        2.12        1.74      2.69 o 
  -7  -7  10        3.89        4.82      2.57 o 
  -6  -7  10        0.52       -2.12      2.12 o 
  -5  -7  10        7.77        8.71      4.37 o 
  -4  -7  10       44.60       41.39      3.35 o 
  -3  -7  10        5.02        2.74      1.78 o 
  -2  -7  10      123.78      125.64      4.94 o 
  -1  -7  10       79.49       83.44      3.51 o 
   0  -7  10        0.92        1.38      1.36 o 
   1  -7  10      189.70      187.57      4.48 o 
   2  -7  10       14.88       15.89      2.15 o 
   3  -7  10        5.83        1.90      1.45 o 
   4  -7  10       28.38       29.11      1.84 o 
   5  -7  10        0.01        0.73      1.20 o 
   6  -7  10       71.66       72.04      2.97 o 
   7  -7  10        3.81        1.16      1.64 o 
   8  -7  10        0.92        2.33      3.64 o 
  -7  -6  10      116.72      142.40     10.62 o 
  -6  -6  10       88.60       86.60      7.13 o 
  -5  -6  10      372.10      400.37      8.96 o 
  -4  -6  10       36.89       35.64      3.10 o 
  -3  -6  10        5.94        1.63      1.70 o 
  -2  -6  10      279.34      258.60      9.38 o 
  -1  -6  10      530.35      519.00      7.71 o 
   0  -6  10      481.92      479.70      7.37 o 
   1  -6  10     1042.52     1059.40     12.61 o 
   2  -6  10       18.69       16.19      1.32 o 
   3  -6  10      149.17      146.46      3.31 o 
   4  -6  10       26.32       23.82      1.63 o 
   5  -6  10      116.44      120.73      3.00 o 
   6  -6  10        0.09        1.39      1.24 o 
   7  -6  10      157.15      178.33      4.61 o 
   8  -6  10        0.60       -0.20      1.65 o 
  -8  -5  10        0.98       -0.32      3.49 o 
  -7  -5  10       17.33       15.85      4.44 o 
  -6  -5  10       31.81       26.57      5.55 o 
  -5  -5  10        1.33       -1.76      1.76 o 
  -4  -5  10       63.81       61.47      7.39 o 
  -3  -5  10      247.84      240.02      7.06 o 
  -2  -5  10       90.64       82.80      2.97 o 
  -1  -5  10       33.59       30.31      2.01 o 
   0  -5  10       14.80       11.93      1.49 o 
   1  -5  10       48.56       50.65      1.87 o 
   2  -5  10        0.44       -0.81      0.81 o 
   3  -5  10      516.02      488.73      6.06 o 
   4  -5  10       38.33       39.81      1.87 o 
   5  -5  10       23.63       22.37      1.95 o 
   6  -5  10        0.80        0.73      1.06 o 
   7  -5  10        1.96        2.34      1.39 o 
   8  -5  10       17.90       14.25      2.48 o 
   9  -5  10        5.42        5.97      2.85 o 
  -8  -4  10       38.60       49.13      6.34 o 
  -7  -4  10       41.51       43.42      6.02 o 
  -6  -4  10      399.69      424.70     15.85 o 
  -5  -4  10       92.54       89.00      4.26 o 
  -4  -4  10      248.83      232.59      4.84 o 
  -3  -4  10        4.07        3.91      1.51 o 
  -2  -4  10      454.63      448.75      8.88 o 
  -1  -4  10      118.95      104.28      2.14 o 
   0  -4  10      955.28      912.50      8.35 o 
   1  -4  10      567.16      580.71      6.58 o 
   2  -4  10     1367.88     1397.61     14.31 o 
   3  -4  10      443.90      451.07      5.25 o 
   4  -4  10      436.47      410.21      5.38 o 
   5  -4  10      548.15      552.34      6.60 o 
   6  -4  10      208.77      216.87      4.20 o 
   7  -4  10       18.03       16.84      1.66 o 
   8  -4  10       36.29       36.18      3.03 o 
   9  -4  10       99.20      107.66      4.78 o 
  -8  -3  10       34.79       37.72      5.70 o 
  -7  -3  10        0.19        1.90      2.85 o 
  -6  -3  10        5.79        2.22      3.17 o 
  -5  -3  10       12.62       11.69      1.73 o 
  -4  -3  10      210.45      213.63      4.44 o 
  -3  -3  10      271.90      253.68      4.79 o 
  -2  -3  10      251.16      251.63      4.29 o 
  -1  -3  10       74.74       58.77      2.07 o 
   0  -3  10       79.30       62.02      2.22 o 
   1  -3  10        0.19       -0.43      0.67 o 
   2  -3  10       13.85       13.16      1.12 o 
   3  -3  10      144.23      142.76      2.60 o 
   4  -3  10       67.95       66.06      2.22 o 
   5  -3  10       51.61       55.63      2.11 o 
   6  -3  10      461.58      466.05      7.51 o 
   7  -3  10        0.49       -0.25      1.88 o 
   8  -3  10       35.65       33.85      2.86 o 
   9  -3  10        0.19        2.41      2.21 o 
  -8  -2  10        0.71       -2.85      2.85 o 
  -7  -2  10      140.48      143.57      8.87 o 
  -6  -2  10       33.62       29.96      3.47 o 
  -5  -2  10        5.91        4.36      1.43 o 
  -4  -2  10      273.67      297.20      5.20 o 
  -3  -2  10        1.19        3.18      1.02 o 
  -2  -2  10       22.21       21.65      1.68 o 
  -1  -2  10      362.41      357.14      5.08 o 
   0  -2  10      104.64       93.45      2.69 o 
   1  -2  10      341.89      329.69      4.33 o 
   2  -2  10     1255.09     1267.90     10.78 o 
   3  -2  10      223.21      241.27      3.24 o 
   4  -2  10      635.10      657.70      7.67 o 
   5  -2  10        0.43        6.62      1.44 o 
   6  -2  10       12.01        8.19      1.12 o 
   7  -2  10       27.08       24.66      1.79 o 
   8  -2  10      138.70      142.37      4.83 o 
   9  -2  10       15.91       18.20      2.41 o 
  -8  -1  10       62.83       61.80      6.66 o 
  -7  -1  10        2.47       -1.94      3.17 o 
  -6  -1  10      241.28      228.10      8.40 o 
  -5  -1  10       10.69       10.14      1.57 o 
  -4  -1  10        1.45        1.05      1.18 o 
  -3  -1  10        6.37       10.22      2.50 o 
  -2  -1  10      902.08      891.41     10.06 o 
  -1  -1  10       31.10       29.41      1.60 o 
   0  -1  10     1305.05     1347.06     12.10 o 
   1  -1  10      400.40      428.58      5.56 o 
   2  -1  10      108.56      128.00      2.97 o 
   3  -1  10       20.78       19.32      1.13 o 
   4  -1  10       57.46       59.11      2.07 o 
   5  -1  10        0.01        0.42      1.30 o 
   6  -1  10        4.45        7.28      1.04 o 
   7  -1  10      149.57      162.30      4.07 o 
   8  -1  10      164.11      166.74      5.22 o 
   9  -1  10       16.00       15.59      2.25 o 
  -8   0  10       62.00       70.68      6.97 o 
  -7   0  10      215.35      226.47      7.62 o 
  -6   0  10       84.50       67.83      4.48 o 
  -5   0  10      230.33      244.03      5.12 o 
  -4   0  10       24.13       25.31      1.94 o 
  -3   0  10        0.59        1.30      0.78 o 
  -2   0  10        8.49        8.91      1.62 o 
  -1   0  10      405.07      418.14      6.81 o 
   0   0  10     1418.98     1448.55     13.93 o 
   1   0  10      547.62      545.87      6.51 o 
   2   0  10       19.99       24.20      1.75 o 
   3   0  10      296.68      283.49      4.85 o 
   4   0  10       12.54       14.95      1.14 o 
   5   0  10       73.67       62.05      2.32 o 
   6   0  10       71.11       88.76      3.08 o 
   7   0  10      155.39      153.68      5.22 o 
   8   0  10        3.41        3.62      1.74 o 
   9   0  10        8.88        7.85      2.18 o 
  -8   1  10        0.96       -1.27      2.85 o 
  -7   1  10       98.05       96.23     10.30 o 
  -6   1  10       10.27        9.03      2.69 o 
  -5   1  10       19.76       14.98      3.13 o 
  -4   1  10       44.05       40.39      2.32 o 
  -3   1  10      162.16      155.80      3.14 o 
  -2   1  10        0.73        0.74      0.90 o 
  -1   1  10      203.62      183.42      3.45 o 
   0   1  10     1391.82     1336.64     14.29 o 
   1   1  10      287.80      289.54      4.76 o 
   2   1  10      204.66      206.58      3.85 o 
   3   1  10       11.14        9.29      1.05 o 
   4   1  10       42.15       39.57      1.71 o 
   5   1  10       46.42       41.58      2.46 o 
   6   1  10      101.39       92.76      3.06 o 
   7   1  10       15.71       16.81      1.58 o 
   8   1  10        2.95        1.25      1.53 o 
   9   1  10       57.14       48.66      3.24 o 
  -8   2  10       96.44      109.69      5.60 o 
  -7   2  10      145.52      131.69      5.83 o 
  -6   2  10      673.14      672.63     17.91 o 
  -5   2  10      934.31      934.51     16.51 o 
  -4   2  10      271.06      267.25      5.31 o 
  -3   2  10      295.05      317.41      5.30 o 
  -2   2  10      678.94      719.61      9.27 o 
  -1   2  10     1200.24     1208.86     14.86 o 
   0   2  10     1477.79     1486.20     15.70 o 
   1   2  10      658.37      612.68      7.56 o 
   2   2  10      716.81      698.19      9.63 o 
   3   2  10      295.80      288.73      3.91 o 
   4   2  10      122.37      118.45      2.51 o 
   5   2  10       41.45       35.31      1.85 o 
   6   2  10      117.16      105.53      4.30 o 
   7   2  10       34.03       35.16      2.05 o 
   8   2  10        3.22        5.29      1.85 o 
   9   2  10      121.44      125.19      5.75 o 
  -8   3  10        9.53       10.46      4.12 o 
  -7   3  10        6.25        8.24      3.49 o 
  -6   3  10       21.94       20.37      2.62 o 
  -5   3  10      111.24      112.36      3.26 o 
  -4   3  10       99.38      100.37      3.09 o 
  -3   3  10       22.56       29.04      2.18 o 
  -2   3  10      326.07      324.24      5.38 o 
  -1   3  10        1.53       -0.78      0.78 o 
   0   3  10      677.57      693.44      8.02 o 
   1   3  10        5.05        5.20      1.25 o 
   2   3  10        6.19       11.75      1.84 o 
   3   3  10       23.12       23.67      1.25 o 
   4   3  10       94.04       95.62      2.49 o 
   5   3  10       31.62       28.86      2.10 o 
   6   3  10       10.35        8.17      1.58 o 
   7   3  10       18.72       14.66      1.59 o 
   8   3  10        0.71       -0.73      1.53 o 
   9   3  10       30.97       36.46      3.16 o 
  -8   4  10        5.75       11.09      4.12 o 
  -7   4  10      125.04      125.19      8.56 o 
  -6   4  10      233.35      226.29     11.09 o 
  -5   4  10      204.33      172.92      6.75 o 
  -4   4  10      590.35      574.83     10.61 o 
  -3   4  10      174.98      159.18      4.39 o 
  -2   4  10        4.70        4.09      1.29 o 
  -1   4  10      420.38      436.29      7.33 o 
   0   4  10     1013.83     1017.31      9.87 o 
   1   4  10      875.11      837.73     10.23 o 
   2   4  10      496.89      479.84      6.89 o 
   3   4  10      266.95      267.53      4.78 o 
   4   4  10      429.55      435.38      5.87 o 
   5   4  10        1.50        3.09      1.51 o 
   6   4  10      302.70      297.53      5.92 o 
   7   4  10        5.34        1.17      1.33 o 
   8   4  10       99.38      102.17      4.42 o 
   9   4  10       30.49       33.83      3.27 o 
  -8   5  10       14.99       16.16      4.44 o 
  -7   5  10       88.41       82.40      7.29 o 
  -6   5  10       54.27       47.86      6.02 o 
  -5   5  10       17.25       14.42      2.91 o 
  -4   5  10        0.41       -2.02      2.02 o 
  -3   5  10      209.79      195.16     13.79 o 
  -2   5  10      218.86      203.77      4.01 o 
  -1   5  10      811.54      811.13     21.51 o 
   0   5  10       94.45       99.73      2.48 o 
   1   5  10       52.86       57.00      2.43 o 
   2   5  10      344.03      343.95      5.73 o 
   3   5  10       17.51       18.07      1.77 o 
   4   5  10       82.81       78.36      3.78 o 
   5   5  10      181.17      180.99      4.78 o 
   6   5  10        1.23        4.44      1.55 o 
   7   5  10        0.46        1.43      1.37 o 
   8   5  10       86.00       83.60      4.27 o 
   9   5  10        1.84        2.90      2.00 o 
  -7   6  10       22.91       29.79      5.39 o 
  -6   6  10        0.06        3.80      3.49 o 
  -5   6  10        4.48        5.23      2.24 o 
  -4   6  10        6.59        2.69      2.24 o 
  -3   6  10       28.90       38.29      3.10 o 
  -2   6  10       19.44       24.26      2.17 o 
  -1   6  10        0.10        4.83      1.35 o 
   0   6  10      733.82      725.92      9.53 o 
   1   6  10      408.59      433.96      7.04 o 
   2   6  10      209.39      212.62      4.53 o 
   3   6  10      219.13      215.68      6.40 o 
   4   6  10       13.98        9.73      2.01 o 
   5   6  10      247.48      244.76      5.75 o 
   6   6  10        8.56        8.15      1.83 o 
   7   6  10       22.47       19.19      2.10 o 
   8   6  10       57.60       58.84      3.97 o 
   9   6  10        4.09        4.46      2.26 o 
  -7   7  10        2.12        0.95      3.17 o 
  -6   7  10       13.09        8.24      3.80 o 
  -5   7  10        0.33        3.80      3.17 o 
  -4   7  10      272.90      279.82      7.43 o 
  -3   7  10       24.80       29.85      2.86 o 
  -2   7  10        0.08        1.09      1.58 o 
  -1   7  10        6.75        5.03      1.66 o 
   0   7  10      401.70      371.03      6.34 o 
   1   7  10        2.15        2.76      1.54 o 
   2   7  10      126.13      127.51      4.48 o 
   3   7  10       46.46       42.68      3.22 o 
   4   7  10       51.45       50.99      3.47 o 
   5   7  10        6.24        4.39      1.86 o 
   6   7  10       57.54       51.86      3.20 o 
   7   7  10       38.14       45.06      2.96 o 
   8   7  10        1.48        2.43      2.07 o 
  -6   8  10       33.68       38.03      6.02 o 
  -5   8  10       15.44       10.78      4.12 o 
  -4   8  10       12.11       20.05      2.80 o 
  -3   8  10       19.56       20.45      3.62 o 
  -2   8  10       10.54       10.64      2.18 o 
  -1   8  10      266.56      277.76      8.11 o 
   0   8  10      184.89      179.85      8.11 o 
   1   8  10      165.59      158.88     10.03 o 
   2   8  10      314.32      320.12      9.64 o 
   3   8  10        0.22       -2.54      2.54 o 
   4   8  10        0.04       -1.12      2.12 o 
   5   8  10        5.74        6.10      1.92 o 
   6   8  10        0.19        4.89      2.01 o 
   7   8  10        5.43        9.05      2.30 o 
   8   8  10       12.26       12.39      3.34 o 
  -6   9  10        8.47        2.85      4.12 o 
  -5   9  10        7.96       12.00      3.11 o 
  -4   9  10        0.29       -0.65      1.75 o 
  -3   9  10       11.66       13.35      2.55 o 
  -2   9  10       76.84       85.82      5.26 o 
  -1   9  10       37.99       35.68      3.34 o 
   0   9  10       22.59       18.87      3.10 o 
   1   9  10       55.56       56.67      3.89 o 
   2   9  10      108.65       97.77      5.71 o 
   3   9  10        0.29       -2.19      2.38 o 
   4   9  10       12.31       16.79      3.24 o 
   5   9  10       19.05       17.71      2.84 o 
   6   9  10        6.23        7.02      2.30 o 
   7   9  10        0.51        1.26      2.00 o 
  -5  10  10       72.56       81.14      8.87 o 
  -4  10  10       58.40       69.83      4.63 o 
  -3  10  10        7.07        8.37      2.44 o 
  -2  10  10       36.49       47.68      4.29 o 
  -1  10  10       30.95       31.91      3.33 o 
   0  10  10      148.40      145.40      7.06 o 
   1  10  10      152.70      164.98      7.62 o 
   2  10  10       69.35       77.44     16.01 o 
   3  10  10       31.09       31.56      4.14 o 
   4  10  10       14.54       12.23      3.33 o 
   5  10  10       12.33        6.86      2.66 o 
   6  10  10        5.75       11.51      2.73 o 
   7  10  10        0.02       -1.42      1.93 o 
  -4  11  10       24.81       29.69      4.48 o 
  -3  11  10       23.10       25.64      5.39 o 
  -2  11  10       10.16       12.24      3.14 o 
  -1  11  10       71.75       70.05      5.91 o 
   0  11  10       56.31       67.19      8.24 o 
   1  11  10        7.95        3.18      2.74 o 
   2  11  10       14.93       16.76      3.59 o 
   3  11  10        9.01        6.61      3.02 o 
   4  11  10        2.85       -1.27      2.57 o 
   5  11  10        5.08        3.04      2.48 o 
   6  11  10        0.50       -0.70      2.18 o 
  -3  12  10        2.45        4.06      5.70 o 
  -2  12  10        6.16        3.17      3.14 o 
  -1  12  10        1.39        3.17      3.80 o 
   0  12  10       60.13       74.48      8.87 o 
   1  12  10       20.26       22.50      5.70 o 
   2  12  10       33.12       38.69      4.81 o 
   3  12  10       41.58       46.79      5.26 o 
   4  12  10       10.02        7.18      3.96 o 
   5  12  10        6.23        7.29      4.75 o 
  -1  13  10        8.39       14.26      5.70 o 
   0  13  10        3.35       10.46      5.07 o 
   1  13  10       55.75       51.34      7.92 o 
   2  13  10        0.01        1.27      4.12 o 
   3  13  10        0.05       -0.70      6.18 o 
  -1 -12  11       10.72        9.43      5.70 o 
   0 -12  11       20.79       19.40      4.28 o 
   1 -12  11       22.31       31.06      4.81 o 
   2 -12  11        0.39        0.32      5.70 o 
  -3 -11  11        0.24       -0.13      2.25 o 
  -2 -11  11        0.64       -0.59      2.25 o 
  -1 -11  11        2.26        2.50      2.79 o 
   0 -11  11        1.04       -1.42      2.57 o 
   1 -11  11       49.22       42.14      5.04 o 
   2 -11  11        1.16        6.88      2.41 o 
   3 -11  11        5.21        5.82      2.48 o 
   4 -11  11        0.07        0.86      2.52 o 
  -4 -10  11        2.27        3.16      2.48 o 
  -3 -10  11       71.66       74.91      5.05 o 
  -2 -10  11        0.40       -1.33      2.00 o 
  -1 -10  11       44.05       41.55      3.89 o 
   0 -10  11       25.65       26.63      4.24 o 
   1 -10  11        0.84       -0.21      2.20 o 
   2 -10  11       33.02       39.76      3.78 o 
   3 -10  11      168.38      192.73      8.88 o 
   4 -10  11       15.96       13.63      2.70 o 
   5 -10  11      261.67      286.15     10.30 o 
  -5  -9  11       23.96       20.78      5.23 o 
  -4  -9  11       10.95       13.02      2.74 o 
  -3  -9  11       11.88       11.44      2.60 o 
  -2  -9  11       54.59       58.68      4.25 o 
  -1  -9  11      118.40      112.57      5.37 o 
   0  -9  11        7.49        9.34      2.62 o 
   1  -9  11       16.48       21.10      2.92 o 
   2  -9  11        9.05        7.19      2.52 o 
   3  -9  11       37.03       36.06      3.58 o 
   4  -9  11       10.99       14.01      3.02 o 
   5  -9  11        0.23        1.43      2.03 o 
   6  -9  11       37.56       41.20      4.47 o 
  -6  -8  11        6.57        9.82      3.02 o 
  -5  -8  11       10.16       10.93      3.11 o 
  -4  -8  11       84.84       93.28     11.78 o 
  -3  -8  11       26.77       27.74      3.05 o 
  -2  -8  11        1.59        0.00      1.83 o 
  -1  -8  11       35.48       39.04      4.84 o 
   0  -8  11      111.71      116.73      3.98 o 
   1  -8  11       17.34       19.22      2.25 o 
   2  -8  11       52.87       58.61      4.16 o 
   3  -8  11       16.35       11.32      1.93 o 
   4  -8  11      243.21      253.20      6.28 o 
   5  -8  11       54.08       62.96      3.75 o 
   6  -8  11       26.05       28.96      2.64 o 
   7  -8  11       67.93       74.07      5.14 o 
  -6  -7  11        9.63        7.26      2.85 o 
  -5  -7  11        2.59        1.63      2.57 o 
  -4  -7  11        0.11        1.82      1.89 o 
  -3  -7  11      221.73      241.77      7.01 o 
  -2  -7  11      120.37      110.38      4.82 o 
  -1  -7  11       17.41        9.25      1.73 o 
   0  -7  11       47.85       43.24      2.66 o 
   1  -7  11      140.78      147.11      5.84 o 
   2  -7  11       26.90       20.49      2.35 o 
   3  -7  11        0.05       -0.22      1.34 o 
   4  -7  11       22.20       27.42      2.27 o 
   5  -7  11        1.48        0.46      1.32 o 
   6  -7  11        6.07        4.55      1.66 o 
   7  -7  11       15.82       12.14      1.91 o 
  -7  -6  11       32.49       31.69      5.70 o 
  -6  -6  11        0.17       -0.91      2.35 o 
  -5  -6  11       16.09       20.72      2.74 o 
  -4  -6  11      130.05      136.75      6.98 o 
  -3  -6  11       85.79       75.56      4.02 o 
  -2  -6  11      394.56      381.31      7.40 o 
  -1  -6  11      111.32      115.57      3.60 o 
   0  -6  11       13.29        9.90      1.75 o 
   1  -6  11        0.49       -0.74      1.30 o 
   2  -6  11       23.19       23.03      1.79 o 
   3  -6  11      112.94      110.84      3.34 o 
   4  -6  11       11.53       11.65      1.36 o 
   5  -6  11        0.01       -0.97      0.97 o 
   6  -6  11      242.46      260.34      5.01 o 
   7  -6  11        0.78       -0.17      2.23 o 
   8  -6  11        6.28        5.69      2.04 o 
  -7  -5  11       19.38       12.36      4.44 o 
  -6  -5  11       27.49       37.08      3.92 o 
  -5  -5  11        1.49        1.71      1.91 o 
  -4  -5  11       20.64       22.20      2.67 o 
  -3  -5  11        3.43       -0.38      1.46 o 
  -2  -5  11        0.01        1.76      1.50 o 
  -1  -5  11      194.29      212.33      5.30 o 
   0  -5  11      386.96      360.24      6.17 o 
   1  -5  11        0.14        0.74      1.08 o 
   2  -5  11        0.70       -0.19      0.89 o 
   3  -5  11       24.24       26.49      1.65 o 
   4  -5  11        0.06       -0.79      0.94 o 
   5  -5  11        2.51        2.16      1.08 o 
   6  -5  11        6.91        9.66      1.49 o 
   7  -5  11       93.95      103.05      3.60 o 
   8  -5  11        3.20        1.08      2.14 o 
  -7  -4  11        1.72        2.22      3.49 o 
  -6  -4  11       88.01       87.79      7.61 o 
  -5  -4  11      608.46      639.77     11.77 o 
  -4  -4  11       76.03       72.96      4.67 o 
  -3  -4  11     1198.48     1226.46     15.79 o 
  -2  -4  11      536.33      523.95      7.73 o 
  -1  -4  11      589.73      569.87      6.89 o 
   0  -4  11      134.71      136.33      3.56 o 
   1  -4  11       26.14       31.17      1.58 o 
   2  -4  11       58.41       51.33      2.04 o 
   3  -4  11      521.90      505.77      7.43 o 
   4  -4  11       10.32        9.42      1.22 o 
   5  -4  11      472.72      472.61      6.10 o 
   6  -4  11      102.99      106.25      5.19 o 
   7  -4  11       19.76       18.72      1.78 o 
   8  -4  11       29.98       33.13      3.16 o 
   9  -4  11       19.81       21.07      2.92 o 
  -8  -3  11        0.94        2.85      3.49 o 
  -7  -3  11       31.94       33.60      5.39 o 
  -6  -3  11        1.45       -2.85      2.85 o 
  -5  -3  11      204.48      188.22      7.06 o 
  -4  -3  11       43.86       41.37      2.67 o 
  -3  -3  11      443.22      434.71      7.59 o 
  -2  -3  11      277.96      282.40      4.74 o 
  -1  -3  11       54.67       48.40      2.24 o 
   0  -3  11      668.71      671.76      6.76 o 
   1  -3  11      113.37      110.08      2.50 o 
   2  -3  11       78.62       76.50      2.30 o 
   3  -3  11      297.50      282.22      4.33 o 
   4  -3  11       57.66       60.12      2.32 o 
   5  -3  11        6.15        6.34      1.21 o 
   6  -3  11       18.92       16.50      1.76 o 
   7  -3  11        0.94       -0.39      1.16 o 
   8  -3  11        2.38        2.48      1.91 o 
   9  -3  11       41.72       51.12      5.36 o 
  -8  -2  11        3.73        0.00      3.17 o 
  -7  -2  11        1.58        4.12      3.49 o 
  -6  -2  11      116.18      128.36      8.56 o 
  -5  -2  11      183.52      153.28      5.50 o 
  -4  -2  11      383.51      390.32      7.04 o 
  -3  -2  11     1111.34     1095.89     12.63 o 
  -2  -2  11      265.32      259.02      4.44 o 
  -1  -2  11      785.33      770.02      8.38 o 
   0  -2  11      648.27      661.21      7.27 o 
   1  -2  11       41.18       38.83      1.80 o 
   2  -2  11       27.13       20.58      1.26 o 
   3  -2  11      389.68      368.91      4.56 o 
   4  -2  11     2596.41     2554.40     27.70 o 
   5  -2  11      796.09      767.78      8.81 o 
   6  -2  11      124.39      127.58      3.61 o 
   7  -2  11      327.37      319.98      6.55 o 
   8  -2  11        0.07       -0.48      1.64 o 
   9  -2  11        1.27        0.71      1.86 o 
  -8  -1  11       57.77       44.37      6.02 o 
  -7  -1  11        2.20        2.85      3.17 o 
  -6  -1  11       54.31       48.81      6.02 o 
  -5  -1  11       54.00       57.56      2.96 o 
  -4  -1  11       12.01       11.63      1.73 o 
  -3  -1  11      217.33      205.01      4.82 o 
  -2  -1  11      689.60      705.77      8.23 o 
  -1  -1  11      497.93      449.96     11.00 o 
   0  -1  11      164.17      158.70      3.11 o 
   1  -1  11       74.64       74.16      2.15 o 
   2  -1  11      637.91      629.33      6.76 o 
   3  -1  11       10.02        7.96      0.99 o 
   4  -1  11       67.07       69.66      2.66 o 
   5  -1  11        5.23        5.65      1.49 o 
   6  -1  11        9.41        5.76      1.30 o 
   7  -1  11       43.33       38.26      3.18 o 
   8  -1  11       90.65       81.59      4.08 o 
   9  -1  11        0.34        2.04      1.74 o 
  -8   0  11        4.03       12.99      4.12 o 
  -7   0  11        2.97        7.61      3.49 o 
  -6   0  11       12.81        1.90      3.17 o 
  -5   0  11        2.65       -0.04      1.83 o 
  -4   0  11      294.04      266.91      6.12 o 
  -3   0  11       38.15       26.24      1.81 o 
  -2   0  11       87.48       83.84      2.42 o 
  -1   0  11      424.90      401.25      5.39 o 
   0   0  11       66.49       57.54      3.95 o 
   1   0  11       23.77       23.56      1.61 o 
   2   0  11       23.29       23.62      1.60 o 
   3   0  11     1015.71      987.75     10.08 o 
   4   0  11      395.76      388.92      6.72 o 
   5   0  11      762.58      746.50      9.33 o 
   6   0  11      468.50      465.74      6.55 o 
   7   0  11       45.04       47.68      2.51 o 
   8   0  11       10.24        9.60      2.05 o 
   9   0  11        0.62        1.01      1.84 o 
  -8   1  11        2.49        0.32      3.17 o 
  -7   1  11        0.00       -1.58      2.85 o 
  -6   1  11      125.38      125.82      8.24 o 
  -5   1  11        0.20       -1.44      1.44 o 
  -4   1  11      239.41      246.85      5.28 o 
  -3   1  11       52.86       49.59      2.35 o 
  -2   1  11       85.48       78.52      3.11 o 
  -1   1  11       28.73       22.46      1.72 o 
   0   1  11     2996.12     2908.10     28.35 o 
   1   1  11       81.19       76.23      2.85 o 
   2   1  11       50.76       52.88      2.92 o 
   3   1  11        7.00        3.70      0.91 o 
   4   1  11       59.00       54.98      2.33 o 
   5   1  11        5.19        3.24      1.11 o 
   6   1  11       21.20       17.91      1.51 o 
   7   1  11        0.18        0.52      1.26 o 
   8   1  11        0.02       -0.23      1.53 o 
   9   1  11       13.96       14.89      2.34 o 
  -8   2  11       20.35       14.86      3.02 o 
  -7   2  11        0.60        0.16      2.24 o 
  -6   2  11        5.62        5.70      3.17 o 
  -5   2  11      122.14      142.77      9.37 o 
  -4   2  11      132.28      118.52      3.71 o 
  -3   2  11      420.75      432.11      6.53 o 
  -2   2  11      579.85      565.60      7.72 o 
  -1   2  11       15.18       16.08      1.73 o 
   0   2  11        0.17        0.38      1.03 o 
   1   2  11       51.53       44.66      2.57 o 
   2   2  11      250.46      243.87      5.03 o 
   3   2  11      272.03      255.89      4.59 o 
   4   2  11        2.03        2.37      1.01 o 
   5   2  11      188.23      174.66      3.79 o 
   6   2  11       16.46       14.20      1.74 o 
   7   2  11       51.12       52.98      2.71 o 
   8   2  11       13.12       15.61      2.32 o 
   9   2  11       10.49       13.65      2.38 o 
  -8   3  11       34.48       33.28      5.39 o 
  -7   3  11       34.14       36.13      5.39 o 
  -6   3  11       18.97       19.65      3.14 o 
  -5   3  11      111.15       99.13      4.33 o 
  -4   3  11       19.48       22.49      2.12 o 
  -3   3  11      116.75      114.08      4.07 o 
  -2   3  11      206.97      215.31      4.53 o 
  -1   3  11        2.13       -0.51      0.90 o 
   0   3  11       75.37       68.19      2.36 o 
   1   3  11        0.48       -0.93      0.93 o 
   2   3  11      554.90      532.24      7.45 o 
   3   3  11      205.35      197.19      3.50 o 
   4   3  11       46.66       43.33      1.95 o 
   5   3  11       18.01       18.90      1.58 o 
   6   3  11       56.45       47.27      2.93 o 
   7   3  11        6.59        5.28      1.37 o 
   8   3  11        0.02       -1.53      1.53 o 
   9   3  11       10.48        8.58      2.26 o 
  -7   4  11       45.84       45.32      6.34 o 
  -6   4  11       33.54       32.01      5.39 o 
  -5   4  11       68.16       58.04      4.59 o 
  -4   4  11      122.72      142.52     10.93 o 
  -3   4  11     1366.61     1303.78     23.53 o 
  -2   4  11     1230.63     1252.26     16.23 o 
  -1   4  11     1446.07     1394.79     15.64 o 
   0   4  11       30.85       29.38      1.81 o 
   1   4  11       17.43       19.95      1.68 o 
   2   4  11        0.05       -0.98      0.98 o 
   3   4  11        0.90        2.62      0.92 o 
   4   4  11      645.96      631.33     10.75 o 
   5   4  11      155.78      153.87      4.36 o 
   6   4  11       36.63       34.87      2.54 o 
   7   4  11       29.45       32.41      2.32 o 
   8   4  11        2.37        3.17      1.91 o 
   9   4  11        1.07        1.96      2.07 o 
  -7   5  11       39.00       29.48      5.39 o 
  -6   5  11       46.01       43.10      6.02 o 
  -5   5  11        9.70       10.57      2.79 o 
  -4   5  11       78.12       95.46      6.50 o 
  -3   5  11       34.57       33.81      3.69 o 
  -2   5  11      199.05      220.53      7.01 o 
  -1   5  11        0.14        2.79      1.62 o 
   0   5  11     1023.92     1018.31     13.44 o 
   1   5  11       79.00       73.21      2.28 o 
   2   5  11      163.47      150.63      5.24 o 
   3   5  11       75.71       68.40      2.97 o 
   4   5  11        0.05       -1.30      1.30 o 
   5   5  11       22.25       19.75      2.26 o 
   6   5  11      106.74      100.91      3.77 o 
   7   5  11       25.31       24.43      2.28 o 
   8   5  11       20.31       20.83      2.86 o 
   9   5  11        0.01       -1.93      1.93 o 
  -7   6  11       22.37       18.38      4.75 o 
  -6   6  11        2.76        5.39      3.49 o 
  -5   6  11       12.39        8.24      3.80 o 
  -4   6  11       30.99       37.76      6.66 o 
  -3   6  11      160.50      164.16     14.10 o 
  -2   6  11      194.20      195.16      5.71 o 
  -1   6  11     3174.35     3135.54     35.27 o 
   0   6  11      436.16      413.38      6.59 o 
   1   6  11      132.53      126.51      4.08 o 
   2   6  11       59.72       58.60      2.74 o 
   3   6  11      218.90      214.53      5.31 o 
   4   6  11      236.48      245.76      6.65 o 
   5   6  11      545.58      566.49      9.54 o 
   6   6  11      486.30      521.20     10.89 o 
   7   6  11        5.94        7.51      1.82 o 
   8   6  11       30.01       29.56      3.22 o 
  -6   7  11        3.43        4.12      3.49 o 
  -5   7  11       24.93       25.04      5.07 o 
  -4   7  11       55.18       50.77      4.69 o 
  -3   7  11        4.49        4.01      1.83 o 
  -2   7  11       49.77       62.45      6.43 o 
  -1   7  11       24.05       25.73      2.65 o 
   0   7  11       16.96       15.53      2.12 o 
   1   7  11        0.31       -0.39      1.38 o 
   2   7  11       61.90       51.84      3.60 o 
   3   7  11        1.99        2.78      2.35 o 
   4   7  11      180.45      183.39      8.71 o 
   5   7  11       19.93       20.85      2.77 o 
   6   7  11        0.83       -0.30      1.71 o 
   7   7  11        1.43        2.37      1.71 o 
   8   7  11        3.73        4.64      2.30 o 
  -6   8  11        6.91        3.17      3.80 o 
  -5   8  11       10.34       10.46      4.12 o 
  -4   8  11       38.52       36.39      3.41 o 
  -3   8  11       15.65       14.18      2.50 o 
  -2   8  11        2.36        3.04      1.81 o 
  -1   8  11       33.98       33.48      2.99 o 
   0   8  11      281.54      272.34      6.40 o 
   1   8  11      406.68      398.33      9.08 o 
   2   8  11       82.84       80.47      5.49 o 
   3   8  11       37.10       39.97      4.26 o 
   4   8  11      122.75      118.20      6.16 o 
   5   8  11      244.77      255.33      7.37 o 
   6   8  11       72.29       76.36      6.27 o 
   7   8  11       75.93       79.30      4.59 o 
   8   8  11       11.77       14.84      3.65 o 
  -5   9  11        0.08       -1.27      3.49 o 
  -4   9  11       12.79        9.06      5.39 o 
  -3   9  11        3.59       -2.12      2.12 o 
  -2   9  11       67.60       51.25      4.92 o 
  -1   9  11       72.94       70.23      5.38 o 
   0   9  11       95.66       99.11      4.80 o 
   1   9  11        0.07       -3.17      3.17 o 
   2   9  11       35.78       35.69      4.26 o 
   3   9  11        9.19        9.67      2.91 o 
   4   9  11       10.88        7.34      3.02 o 
   5   9  11        7.06        6.51      2.36 o 
   6   9  11       20.52       22.10      3.02 o 
   7   9  11        0.23       -0.67      1.91 o 
  -4  10  11       75.85       81.51      6.38 o 
  -3  10  11       48.28       57.50      5.49 o 
  -2  10  11        0.56        2.54      2.43 o 
  -1  10  11       28.86       29.33      4.14 o 
   0  10  11       15.76       12.99      4.44 o 
   1  10  11        4.50        6.31      2.79 o 
   2  10  11        6.66        8.34      3.64 o 
   3  10  11       12.55       10.93      3.14 o 
   4  10  11       67.79       67.48      7.13 o 
   5  10  11       23.06       15.54      3.36 o 
   6  10  11       19.68       20.58      3.10 o 
  -3  11  11        0.70       -1.11      2.69 o 
  -2  11  11        0.89        1.54      2.57 o 
  -1  11  11        2.94        2.69      2.91 o 
   0  11  11       26.06       34.55      6.66 o 
   1  11  11        4.73        2.54      3.80 o 
   2  11  11        2.24        3.71      3.01 o 
   3  11  11        0.07        3.31      3.96 o 
   4  11  11       10.45       12.96      3.56 o 
   5  11  11        5.38        4.60      2.91 o 
  -2  12  11       44.76       64.24      6.05 o 
  -1  12  11       53.80       58.95      8.24 o 
   0  12  11        0.16        0.00      4.12 o 
   1  12  11        2.03        2.85      4.12 o 
   2  12  11        3.35        0.00      4.12 o 
   3  12  11       26.32       31.70      6.02 o 
   4  12  11        1.06        4.44      3.14 o 
  -2 -11  12        0.04        2.37      2.79 o 
  -1 -11  12       72.66       78.80      8.40 o 
   0 -11  12       27.37       27.97      4.47 o 
   1 -11  12        4.09        3.79      3.47 o 
   2 -11  12       11.77       14.64      2.99 o 
   3 -11  12        4.13        2.65      2.36 o 
  -4 -10  12       19.63       19.12      3.23 o 
  -3 -10  12        9.00        9.94      3.34 o 
  -2 -10  12       47.48       47.18      4.08 o 
  -1 -10  12       24.40       19.84      4.03 o 
   0 -10  12       23.77       25.85      4.26 o 
   1 -10  12       42.87       45.53      5.70 o 
   2 -10  12       35.30       41.06      3.88 o 
   3 -10  12       15.64       10.87      3.16 o 
   4 -10  12       38.64       40.65      4.92 o 
   5 -10  12        1.11       -0.29      2.89 o 
  -5  -9  12        0.16       -2.17      3.49 o 
  -4  -9  12        0.00       -0.30      2.07 o 
  -3  -9  12      109.21      126.66      5.85 o 
  -2  -9  12       66.27       78.15      4.99 o 
  -1  -9  12        0.82        0.17      2.42 o 
   0  -9  12      155.69      169.59     10.14 o 
   1  -9  12      168.07      169.59      6.39 o 
   2  -9  12       24.47       18.89      3.04 o 
   3  -9  12       60.37       62.88      4.62 o 
   4  -9  12        0.73       -0.68      1.83 o 
   5  -9  12        0.08        1.99      2.36 o 
   6  -9  12        0.01       -1.43      3.80 o 
  -5  -8  12       12.24       16.10      3.47 o 
  -4  -8  12       48.72       48.02      4.52 o 
  -3  -8  12        0.07       -1.61      2.53 o 
  -2  -8  12        3.87        3.20      2.10 o 
  -1  -8  12      231.17      226.01      7.07 o 
   0  -8  12      543.33      556.78      8.91 o 
   1  -8  12       43.38       36.68      2.89 o 
   2  -8  12       51.62       60.50      3.52 o 
   3  -8  12      120.50      134.48      6.91 o 
   4  -8  12       16.28       15.97      2.19 o 
   5  -8  12        1.89        3.14      1.81 o 
   6  -8  12       13.86       22.24      2.61 o 
  -6  -7  12        1.27        0.75      2.43 o 
  -5  -7  12        6.47        4.61      2.79 o 
  -4  -7  12       15.28       18.79      2.92 o 
  -3  -7  12       70.56       64.06      4.32 o 
  -2  -7  12       17.13       14.49      2.56 o 
  -1  -7  12       97.43       92.34      5.26 o 
   0  -7  12      251.62      271.48      7.56 o 
   1  -7  12       19.18       19.00      2.37 o 
   2  -7  12        3.01        1.93      1.64 o 
   3  -7  12        1.71        0.61      1.69 o 
   4  -7  12        4.70        5.71      1.67 o 
   5  -7  12       32.69       37.29      2.65 o 
   6  -7  12        2.91        2.67      1.58 o 
   7  -7  12        0.31       -0.83      1.69 o 
  -6  -6  12       14.65       17.50      3.24 o 
  -5  -6  12       72.37       85.79      5.69 o 
  -4  -6  12       25.30       28.63      3.11 o 
  -3  -6  12       30.62       34.77      2.77 o 
  -2  -6  12       14.42       12.62      2.97 o 
  -1  -6  12      148.91      144.74      4.07 o 
   0  -6  12      332.37      328.36      8.33 o 
   1  -6  12      296.24      301.59      5.86 o 
   2  -6  12      463.79      491.15     10.84 o 
   3  -6  12        3.99        4.68      1.31 o 
   4  -6  12       23.87       27.40      1.94 o 
   5  -6  12        5.61        9.03      1.54 o 
   6  -6  12       94.49      107.18      3.39 o 
   7  -6  12       27.99       32.06      2.49 o 
   8  -6  12       23.17       27.86      6.66 o 
  -7  -5  12        1.16       -1.90      3.49 o 
  -6  -5  12       95.12      109.37      6.04 o 
  -5  -5  12        5.55        1.55      1.89 o 
  -4  -5  12        5.14        1.46      1.87 o 
  -3  -5  12       24.69       25.91      2.44 o 
  -2  -5  12       26.80       26.12      2.47 o 
  -1  -5  12       52.88       53.08      2.74 o 
   0  -5  12     1034.24     1006.96     12.44 o 
   1  -5  12      118.41       95.68      3.58 o 
   2  -5  12        0.59       -0.97      1.05 o 
   3  -5  12      200.27      195.66      3.74 o 
   4  -5  12       37.57       36.59      2.30 o 
   5  -5  12        2.65        2.51      1.11 o 
   6  -5  12       29.15       28.24      2.10 o 
   7  -5  12       21.00       21.81      1.96 o 
   8  -5  12        9.27        3.90      2.13 o 
  -7  -4  12       40.06       34.86      6.02 o 
  -6  -4  12       33.67       31.06      5.70 o 
  -5  -4  12        2.20        4.26      2.13 o 
  -4  -4  12        5.75        1.60      1.64 o 
  -3  -4  12       63.18       60.61      3.32 o 
  -2  -4  12      101.33       92.97      3.56 o 
  -1  -4  12       99.01       94.10      3.23 o 
   0  -4  12        0.26        0.13      0.98 o 
   1  -4  12      803.08      793.17     10.42 o 
   2  -4  12       87.50       79.64      2.42 o 
   3  -4  12       32.43       33.28      1.82 o 
   4  -4  12      148.58      162.10      3.82 o 
   5  -4  12        2.65        4.73      1.17 o 
   6  -4  12       55.37       61.01      2.63 o 
   7  -4  12        6.21        6.87      1.64 o 
   8  -4  12       64.14       69.42      5.61 o 
  -6  -3  12        0.04        0.63      3.49 o 
  -5  -3  12        1.51        3.21      1.95 o 
  -4  -3  12       42.85       49.26      3.00 o 
  -3  -3  12      711.70      699.35     10.65 o 
  -2  -3  12       83.50       80.17      3.30 o 
  -1  -3  12        3.03        0.81      1.16 o 
   0  -3  12      385.39      351.95      5.21 o 
   1  -3  12      180.44      199.95      3.50 o 
   2  -3  12      481.85      442.82      5.29 o 
   3  -3  12      155.22      163.16      3.36 o 
   4  -3  12       73.21       67.31      2.34 o 
   5  -3  12      107.30      113.36      2.97 o 
   6  -3  12        0.27        0.00      1.87 o 
   7  -3  12       52.66       44.07      2.45 o 
   8  -3  12       64.29       70.53      4.96 o 
   9  -3  12        1.30        3.03      2.13 o 
  -7  -2  12      118.03      133.75      9.51 o 
  -6  -2  12      106.96       78.92      7.29 o 
  -5  -2  12       32.90       29.29      2.86 o 
  -4  -2  12        0.03       -0.05      1.81 o 
  -3  -2  12      488.44      473.75      8.16 o 
  -2  -2  12      902.97      874.84     14.19 o 
  -1  -2  12      116.74      121.31      5.38 o 
   0  -2  12       79.88       69.91      2.78 o 
   1  -2  12       85.32       81.56      2.35 o 
   2  -2  12      107.45       96.03      2.57 o 
   3  -2  12     1180.95     1179.87     11.34 o 
   4  -2  12      195.99      198.01      3.64 o 
   5  -2  12       41.29       47.73      2.33 o 
   6  -2  12       30.03       34.15      1.92 o 
   7  -2  12       55.16       55.01      2.66 o 
   8  -2  12        3.36       -0.16      1.89 o 
   9  -2  12       44.81       57.43      3.89 o 
  -7  -1  12        0.11       -3.17      3.17 o 
  -6  -1  12      103.65      126.46      8.87 o 
  -5  -1  12       24.20       26.89      4.92 o 
  -4  -1  12       73.49       62.72      3.76 o 
  -3  -1  12        1.14       -0.71      2.18 o 
  -2  -1  12       99.90       92.40      3.20 o 
  -1  -1  12      368.96      327.24      5.86 o 
   0  -1  12     1073.17     1109.34     10.83 o 
   1  -1  12       38.18       32.48      1.66 o 
   2  -1  12      159.27      166.59      3.07 o 
   3  -1  12      303.48      281.31      5.10 o 
   4  -1  12        9.05        9.61      1.41 o 
   5  -1  12       28.35       26.66      2.02 o 
   6  -1  12       10.89        6.69      1.42 o 
   7  -1  12       29.94       29.25      2.35 o 
   8  -1  12        0.03       -1.81      1.81 o 
   9  -1  12       20.69       20.77      2.73 o 
  -8   0  12        1.85        2.54      3.49 o 
  -7   0  12       92.99       82.09      7.29 o 
  -6   0  12      105.37      116.63      8.24 o 
  -5   0  12      168.36      167.17      5.21 o 
  -4   0  12      548.24      505.09      9.67 o 
  -3   0  12        3.50        1.61      1.58 o 
  -2   0  12       97.89      104.78      3.15 o 
  -1   0  12     3626.10     3589.39     31.60 o 
   0   0  12     1060.17     1019.21     12.05 o 
   1   0  12       18.96       16.90      3.20 o 
   2   0  12     1132.27     1136.50     12.98 o 
   3   0  12       33.03       24.06      1.78 o 
   4   0  12      105.51      104.55      4.30 o 
   5   0  12       51.58       53.97      2.47 o 
   6   0  12      543.68      536.87      7.47 o 
   7   0  12        0.25        0.23      1.31 o 
   8   0  12       84.82       88.18      4.34 o 
   9   0  12       25.55       28.30      4.88 o 
  -7   1  12        0.61        0.32      3.17 o 
  -6   1  12        1.74       -0.32      3.17 o 
  -5   1  12        8.64        7.03      1.80 o 
  -4   1  12       78.29       67.41      5.36 o 
  -3   1  12      122.03      120.79      4.44 o 
  -2   1  12       39.74       37.19      2.65 o 
  -1   1  12       33.70       27.61      2.26 o 
   0   1  12        1.97        3.61      1.30 o 
   1   1  12      460.63      409.85      7.21 o 
   2   1  12        9.94        6.21      1.28 o 
   3   1  12       73.25       62.77      2.30 o 
   4   1  12       88.76       77.68      2.81 o 
   5   1  12      102.11      100.00      3.08 o 
   6   1  12        9.69        7.61      1.27 o 
   7   1  12        0.71       -1.22      1.22 o 
   8   1  12       21.78       15.38      3.02 o 
   9   1  12        0.09       -1.55      1.81 o 
  -7   2  12       61.04       50.54      4.59 o 
  -6   2  12       83.63       63.39      6.97 o 
  -5   2  12       71.06       73.88      3.73 o 
  -4   2  12      278.10      289.15      6.84 o 
  -3   2  12      423.46      400.91      8.66 o 
  -2   2  12       44.34       32.94      2.74 o 
  -1   2  12      633.11      627.16     11.10 o 
   0   2  12     1028.10     1022.07     11.06 o 
   1   2  12     1680.33     1616.31     17.35 o 
   2   2  12      113.60      115.01      3.29 o 
   3   2  12       15.30       15.76      1.77 o 
   4   2  12      308.63      287.65      5.24 o 
   5   2  12       52.40       44.66      2.29 o 
   6   2  12        0.01       -1.20      1.20 o 
   7   2  12       37.11       40.74      2.59 o 
   8   2  12      137.36      142.85      5.20 o 
   9   2  12       39.11       40.08      4.22 o 
  -7   3  12        8.34        7.92      3.80 o 
  -6   3  12        0.65        1.00      2.12 o 
  -5   3  12        0.00        1.52      1.70 o 
  -4   3  12      468.66      469.63     10.20 o 
  -3   3  12       19.64       12.07      2.13 o 
  -2   3  12      409.32      399.70      7.36 o 
  -1   3  12        4.07        1.66      1.45 o 
   0   3  12      165.23      150.56      4.28 o 
   1   3  12        1.16        0.32      1.12 o 
   2   3  12     1418.83     1404.51     17.67 o 
   3   3  12      466.92      459.80      7.96 o 
   4   3  12       10.52        6.08      1.46 o 
   5   3  12       12.64       10.71      1.64 o 
   6   3  12        7.54        4.42      1.53 o 
   7   3  12        5.15        4.64      1.53 o 
   8   3  12       26.34       24.19      2.78 o 
   9   3  12        0.51       -0.39      2.05 o 
  -7   4  12       82.16       91.60      7.92 o 
  -6   4  12      105.53       89.69      7.92 o 
  -5   4  12       57.38       58.88     11.89 o 
  -4   4  12        7.63        4.53      2.35 o 
  -3   4  12        0.00        0.63      2.02 o 
  -2   4  12       28.84       24.81      3.34 o 
  -1   4  12       29.54       32.92      2.65 o 
   0   4  12      691.57      699.92     12.58 o 
   1   4  12      419.97      399.38      9.00 o 
   2   4  12       83.26       78.73      2.97 o 
   3   4  12      692.36      737.90     12.51 o 
   4   4  12       84.74       88.17      3.52 o 
   5   4  12        1.48        1.28      1.52 o 
   6   4  12       28.47       25.72      2.38 o 
   7   4  12       25.12       25.84      2.84 o 
   8   4  12        1.36       -1.45      1.75 o 
   9   4  12      116.51      122.22      5.41 o 
  -7   5  12        0.64        0.63      3.49 o 
  -6   5  12       28.30       38.35      6.02 o 
  -5   5  12       38.08       30.11      5.39 o 
  -4   5  12       35.43       31.92      3.81 o 
  -3   5  12        8.47        9.18      2.57 o 
  -2   5  12      209.81      215.68      7.84 o 
  -1   5  12      183.25      171.81      5.79 o 
   0   5  12       42.75       39.83      2.80 o 
   1   5  12       14.39       13.50      1.90 o 
   2   5  12       81.81       81.34      3.33 o 
   3   5  12       27.07       25.10      2.28 o 
   4   5  12      481.01      473.64      8.28 o 
   5   5  12       63.23       66.03      3.47 o 
   6   5  12       15.35        9.75      2.70 o 
   7   5  12       22.43       18.74      2.19 o 
   8   5  12       23.63       26.83      3.10 o 
  -6   6  12      138.05      158.15     10.46 o 
  -5   6  12       81.79       69.73      7.61 o 
  -4   6  12        9.48        3.57      2.54 o 
  -3   6  12       68.40       75.07      5.04 o 
  -2   6  12      104.29      105.71     10.14 o 
  -1   6  12       81.67       84.75      7.51 o 
   0   6  12      687.72      689.69     14.20 o 
   1   6  12       82.11       81.59      3.56 o 
   2   6  12      717.68      746.43     13.29 o 
   3   6  12       46.79       40.67      4.83 o 
   4   6  12       10.85        9.34      2.31 o 
   5   6  12       97.44      122.12      4.54 o 
   6   6  12      245.43      263.86      6.35 o 
   7   6  12        0.34        1.15      2.15 o 
   8   6  12       14.15       15.03      2.78 o 
  -6   7  12        0.01        4.44      3.49 o 
  -5   7  12        6.51        3.17      3.49 o 
  -4   7  12      112.45      109.20      7.29 o 
  -3   7  12       77.53       64.49      5.15 o 
  -2   7  12       47.49       57.31      4.81 o 
  -1   7  12       18.16       16.30      3.02 o 
   0   7  12        0.20       -1.76      1.76 o 
   1   7  12        8.57        5.07      2.20 o 
   2   7  12       49.09       50.69      4.93 o 
   3   7  12        1.86        1.41      1.76 o 
   4   7  12       29.57       28.15      4.75 o 
   5   7  12        0.13       -1.90      2.01 o 
   6   7  12        0.97        1.82      2.15 o 
   7   7  12        0.15       -0.47      1.71 o 
   8   7  12       25.84       20.62      3.04 o 
  -5   8  12       94.77       85.57      8.87 o 
  -4   8  12      102.34      107.64      6.26 o 
  -3   8  12       35.34       39.43      4.37 o 
  -2   8  12        5.03        7.35      2.79 o 
  -1   8  12      166.83      197.23     13.15 o 
   0   8  12       63.73       49.86      3.78 o 
   1   8  12      549.58      557.07     22.82 o 
   2   8  12      266.27      271.38      9.41 o 
   3   8  12       36.50       31.92      4.02 o 
   4   8  12      164.25      182.96      7.73 o 
   5   8  12        0.62        2.89      2.98 o 
   6   8  12        8.79        6.73      2.97 o 
   7   8  12       22.08       29.47      3.25 o 
  -5   9  12       43.04       34.86      6.66 o 
  -4   9  12        0.41        1.38      2.79 o 
  -3   9  12        3.01        2.82      2.57 o 
  -2   9  12       39.05       40.23      4.91 o 
  -1   9  12        0.03       -2.06      2.24 o 
   0   9  12        2.99       -2.12      2.12 o 
   1   9  12        0.03       -2.12      2.12 o 
   2   9  12        5.01        7.26      2.79 o 
   3   9  12       44.70       44.02      4.75 o 
   4   9  12        2.06        1.71      2.57 o 
   5   9  12        4.90        3.08      2.79 o 
   6   9  12        4.82        1.27      2.24 o 
   7   9  12        4.42        6.68      2.47 o 
  -4  10  12       22.74       28.39      4.47 o 
  -3  10  12       34.71       43.65      4.92 o 
  -2  10  12       26.88       26.09      7.45 o 
  -1  10  12       14.33        5.38      3.02 o 
   0  10  12       27.36       19.02      5.39 o 
   1  10  12       29.50       34.87      5.39 o 
   2  10  12       23.70       15.05      3.47 o 
   3  10  12      134.50      147.90      7.49 o 
   4  10  12       19.91       18.40      3.69 o 
   5  10  12        0.70        0.65      2.79 o 
   6  10  12        0.50       -1.07      2.12 o 
  -3  11  12       19.02        9.58      3.56 o 
  -2  11  12        4.62        3.31      3.01 o 
  -1  11  12       38.24       42.47      7.29 o 
   0  11  12        8.27       -1.90      4.12 o 
   1  11  12        0.08       -3.49      3.49 o 
   2  11  12       11.83        9.42      3.34 o 
   3  11  12        5.38        5.26      3.96 o 
   4  11  12       14.60       13.08      3.69 o 
   5  11  12        2.91        4.75      3.49 o 
  -1  12  12        1.73       -0.32      4.44 o 
   0  12  12       43.29       39.30      6.97 o 
   1  12  12        0.03       -0.95      4.12 o 
   2  12  12       13.48       15.85      5.39 o 
   3  12  12        3.41        3.37      3.24 o 
  -1 -11  13       13.38       12.99      5.39 o 
   0 -11  13        1.22        0.23      5.07 o 
   1 -11  13        0.01       -2.85      2.91 o 
   2 -11  13       12.35        8.30      3.34 o 
  -3 -10  13       13.15        9.86      2.97 o 
  -2 -10  13       18.54       13.46      3.47 o 
  -1 -10  13       31.58       27.66      4.26 o 
   0 -10  13       34.96       41.99      5.04 o 
   1 -10  13        8.53        8.38      3.24 o 
   2 -10  13        1.68        3.74      3.42 o 
   3 -10  13        3.05        3.42      2.50 o 
   4 -10  13       91.39       89.40      8.44 o 
  -4  -9  13        0.01       -2.22      2.22 o 
  -3  -9  13       65.07       70.19      5.06 o 
  -2  -9  13        1.39        0.33      2.25 o 
  -1  -9  13       10.88        9.43      3.24 o 
   0  -9  13       58.22       55.77      5.49 o 
   1  -9  13       98.29      105.13      6.03 o 
   2  -9  13        3.27        0.69      1.97 o 
   3  -9  13        0.76       -0.97      1.94 o 
   4  -9  13        0.97        0.88      1.64 o 
   5  -9  13       63.03       68.23      4.17 o 
  -5  -8  13        9.47        8.87      3.36 o 
  -4  -8  13        0.07       -2.00      2.00 o 
  -3  -8  13        7.35        7.21      2.52 o 
  -2  -8  13        5.85        4.69      2.78 o 
  -1  -8  13      132.14      123.27      5.72 o 
   0  -8  13       50.91       49.65      3.96 o 
   1  -8  13       20.11       17.35      2.47 o 
   2  -8  13        0.02        2.37      2.42 o 
   3  -8  13      306.12      357.44      7.96 o 
   4  -8  13        7.25        5.52      1.89 o 
   5  -8  13       27.79       37.04      3.05 o 
   6  -8  13       92.57      114.20      4.66 o 
  -5  -7  13        2.14        0.48      2.47 o 
  -4  -7  13       24.34       23.97      3.17 o 
  -3  -7  13       68.87       66.09      4.39 o 
  -2  -7  13        3.33        0.49      1.67 o 
  -1  -7  13       26.25       30.57      2.84 o 
   0  -7  13        3.78        1.18      1.58 o 
   1  -7  13       25.85       24.01      2.56 o 
   2  -7  13        0.01       -0.45      1.54 o 
   3  -7  13      127.16      130.61      4.26 o 
   4  -7  13        0.02       -1.05      1.61 o 
   5  -7  13        0.29       -0.14      1.88 o 
   6  -7  13        0.36       -0.22      1.78 o 
   7  -7  13        0.52       -2.12      2.12 o 
  -6  -6  13        0.51       -1.58      2.47 o 
  -5  -6  13        2.31       -1.53      2.43 o 
  -4  -6  13      125.83      121.20      5.35 o 
  -3  -6  13       28.94       33.81      2.89 o 
  -2  -6  13       35.47       34.82      2.85 o 
  -1  -6  13       17.77       22.39      2.41 o 
   0  -6  13      121.99      118.13      3.90 o 
   1  -6  13      107.91      110.28      4.11 o 
   2  -6  13      164.13      173.29      5.15 o 
   3  -6  13       66.22       65.22      3.22 o 
   4  -6  13       17.77       24.73      2.04 o 
   5  -6  13      265.57      288.47      5.95 o 
   6  -6  13        3.39        2.71      1.79 o 
   7  -6  13       11.26       11.35      2.45 o 
  -6  -5  13        2.62        3.80      3.80 o 
  -5  -5  13        0.08        1.18      2.43 o 
  -4  -5  13        1.57        1.55      1.66 o 
  -3  -5  13        1.87        3.18      1.62 o 
  -2  -5  13       18.95       16.77      2.22 o 
  -1  -5  13       37.56       25.99      2.17 o 
   0  -5  13       18.79       18.38      2.03 o 
   1  -5  13      334.17      303.94      7.32 o 
   2  -5  13        0.40       -1.33      1.33 o 
   3  -5  13       39.69       38.03      2.19 o 
   4  -5  13        1.99        2.50      1.24 o 
   5  -5  13       33.22       36.79      2.28 o 
   6  -5  13        2.57        3.18      1.49 o 
   7  -5  13       19.25       18.22      2.07 o 
   8  -5  13        0.08       -1.89      1.89 o 
  -7  -4  13       15.92        8.56      4.44 o 
  -6  -4  13        0.48       -0.32      3.49 o 
  -5  -4  13        0.18       -0.95      2.24 o 
  -4  -4  13       30.22       33.18      2.69 o 
  -3  -4  13      126.57      125.91      4.35 o 
  -2  -4  13      272.06      258.71      6.09 o 
  -1  -4  13        3.10        6.58      1.43 o 
   0  -4  13      261.40      262.10      5.38 o 
   1  -4  13      118.04      133.14      3.90 o 
   2  -4  13       80.08       71.90      3.20 o 
   3  -4  13       12.83       10.36      1.87 o 
   4  -4  13      413.21      434.38      6.02 o 
   5  -4  13       72.17       64.78      2.53 o 
   6  -4  13      165.00      179.61      4.20 o 
   7  -4  13      182.04      199.18      4.82 o 
   8  -4  13        6.00        7.38      2.26 o 
  -7  -3  13       32.10       32.64      6.02 o 
  -6  -3  13        9.99       14.58      4.75 o 
  -5  -3  13       33.89       31.57      3.24 o 
  -4  -3  13      137.30      136.46      4.46 o 
  -3  -3  13        0.98        1.74      1.62 o 
  -2  -3  13        5.86        3.49      1.58 o 
  -1  -3  13        0.20       -0.90      1.15 o 
   0  -3  13        8.36        8.14      1.28 o 
   1  -3  13      187.16      199.30      4.01 o 
   2  -3  13      235.35      211.13      4.06 o 
   3  -3  13      374.43      335.58      4.95 o 
   4  -3  13        0.84        0.06      1.05 o 
   5  -3  13       46.53       45.77      2.19 o 
   6  -3  13        0.85       -1.21      1.21 o 
   7  -3  13        0.52        1.88      1.43 o 
   8  -3  13        1.37        2.57      2.10 o 
  -7  -2  13        3.00        0.63      3.49 o 
  -6  -2  13       43.02       32.96      5.70 o 
  -5  -2  13      213.95      222.21      6.38 o 
  -4  -2  13       14.71       12.51      2.30 o 
  -3  -2  13      140.08      128.51      4.23 o 
  -2  -2  13        0.04        0.39      1.41 o 
  -1  -2  13      101.44       95.13      3.23 o 
   0  -2  13        1.68        1.98      1.23 o 
   1  -2  13       28.06       26.90      1.79 o 
   2  -2  13      564.58      562.49      6.23 o 
   3  -2  13      300.12      306.72      4.63 o 
   4  -2  13       39.48       31.94      1.87 o 
   5  -2  13       91.94       97.03      3.04 o 
   6  -2  13      470.60      504.06      6.93 o 
   7  -2  13       26.35       25.65      2.11 o 
   8  -2  13       91.00       97.07      4.79 o 
  -7  -1  13        5.93        5.39      3.80 o 
  -6  -1  13        4.39       13.95      4.44 o 
  -5  -1  13       94.18       88.20      4.26 o 
  -4  -1  13       17.13       20.14      2.55 o 
  -3  -1  13       29.83       22.37      2.62 o 
  -2  -1  13       95.16       81.83      4.08 o 
  -1  -1  13      168.60      181.60      4.31 o 
   0  -1  13        6.30        4.20      1.33 o 
   1  -1  13       61.47       58.23      2.32 o 
   2  -1  13        0.45       -0.44      0.82 o 
   3  -1  13        3.15        0.41      1.21 o 
   4  -1  13      153.93      140.23      3.74 o 
   5  -1  13       91.09       86.69      3.79 o 
   6  -1  13       20.56       20.61      1.80 o 
   7  -1  13       34.16       32.15      2.55 o 
   8  -1  13        2.81        1.43      1.71 o 
   9  -1  13        6.93        8.73      2.97 o 
  -7   0  13        2.78        3.80      3.80 o 
  -6   0  13      104.79      104.59      8.24 o 
  -5   0  13       66.38       73.72      3.86 o 
  -4   0  13      207.37      207.35      6.03 o 
  -3   0  13      237.74      243.37      6.40 o 
  -2   0  13        1.83       -0.25      1.58 o 
  -1   0  13      172.47      184.17      4.83 o 
   0   0  13      448.65      453.24      9.21 o 
   1   0  13        0.24        0.08      1.27 o 
   2   0  13      444.98      435.19      8.05 o 
   3   0  13      175.26      163.75      4.51 o 
   4   0  13       15.34       15.01      1.89 o 
   5   0  13      665.28      648.78      8.94 o 
   6   0  13       13.36       19.06      1.75 o 
   7   0  13       39.12       42.47      2.79 o 
   8   0  13       46.92       46.83      3.60 o 
   9   0  13        9.59        7.03      2.32 o 
  -7   1  13       60.19       60.22      7.29 o 
  -6   1  13       25.63       28.84      5.39 o 
  -5   1  13        0.05        1.21      2.82 o 
  -4   1  13       20.19       18.34      2.47 o 
  -3   1  13       54.32       49.15      3.41 o 
  -2   1  13       10.78        7.89      1.89 o 
  -1   1  13      531.42      483.95      9.64 o 
   0   1  13      108.99      110.99      4.39 o 
   1   1  13      223.27      203.42      4.99 o 
   2   1  13       56.62       49.49      2.54 o 
   3   1  13        0.31       -1.24      1.24 o 
   4   1  13       10.92        5.12      1.40 o 
   5   1  13       10.54        9.92      1.58 o 
   6   1  13        4.74        4.68      1.51 o 
   7   1  13       28.68       30.55      2.39 o 
   8   1  13       16.47       15.84      2.92 o 
   9   1  13        9.90        8.80      2.26 o 
  -7   2  13        0.81       -1.04      2.35 o 
  -6   2  13        0.15       -1.75      2.12 o 
  -5   2  13        2.98        0.27      2.12 o 
  -4   2  13      213.96      219.91      6.20 o 
  -3   2  13      254.49      250.82      6.57 o 
  -2   2  13      370.16      361.23     22.34 o 
  -1   2  13      228.89      240.95     10.33 o 
   0   2  13      206.69      196.78      5.03 o 
   1   2  13      396.04      404.71      7.41 o 
   2   2  13      561.63      544.63      7.94 o 
   3   2  13      153.18      129.06      4.12 o 
   4   2  13      346.95      356.31      7.39 o 
   5   2  13       22.31       14.51      1.89 o 
   6   2  13       56.60       57.19      2.56 o 
   7   2  13       42.48       37.19      2.56 o 
   8   2  13       18.03       17.63      2.60 o 
   9   2  13        1.58        0.33      2.54 o 
  -7   3  13        1.35        1.27      3.49 o 
  -6   3  13        0.41        1.43      3.17 o 
  -5   3  13       35.38       28.12      3.59 o 
  -4   3  13       52.41       53.09      3.15 o 
  -3   3  13        9.26        5.90      2.00 o 
  -2   3  13       11.16        9.12      2.13 o 
  -1   3  13      247.71      239.21      5.66 o 
   0   3  13       81.25       65.74      5.31 o 
   1   3  13        0.29       -1.30      1.30 o 
   2   3  13      492.31      467.32      7.34 o 
   3   3  13      805.00      758.24     11.37 o 
   4   3  13       28.59       24.67      2.04 o 
   5   3  13       10.24        6.08      1.43 o 
   6   3  13        1.02       -1.37      1.37 o 
   7   3  13       27.24       27.20      3.19 o 
   8   3  13        1.08        2.64      1.89 o 
  -7   4  13        0.07        0.00      3.49 o 
  -6   4  13        2.54        4.12      3.80 o 
  -5   4  13       25.92       20.92      4.75 o 
  -4   4  13        1.40        4.45      2.01 o 
  -3   4  13       86.83       81.46      5.15 o 
  -2   4  13      276.32      293.99      9.19 o 
  -1   4  13       79.96       75.23      6.85 o 
   0   4  13      470.33      478.60      8.59 o 
   1   4  13       53.48       41.67      4.30 o 
   2   4  13      168.98      165.37      4.71 o 
   3   4  13      473.52      479.34     10.97 o 
   4   4  13      147.90      138.24      4.44 o 
   5   4  13       11.14        8.50      1.96 o 
   6   4  13      166.77      180.33      5.07 o 
   7   4  13        6.73        2.37      1.62 o 
   8   4  13       14.08       21.01      3.86 o 
  -6   5  13       24.10       19.65      5.07 o 
  -5   5  13       41.97       36.76      6.02 o 
  -4   5  13        3.31        2.57      2.35 o 
  -3   5  13      114.12      100.16      5.83 o 
  -2   5  13       59.80       52.48      6.66 o 
  -1   5  13       30.77       29.72      3.10 o 
   0   5  13      349.67      343.44      8.29 o 
   1   5  13      107.70       98.23      3.87 o 
   2   5  13        4.71        0.10      1.81 o 
   3   5  13      258.82      243.60      6.70 o 
   4   5  13      272.22      276.29      6.30 o 
   5   5  13      162.88      173.45      5.15 o 
   6   5  13        2.74       -0.29      1.69 o 
   7   5  13        0.78       -1.51      1.51 o 
   8   5  13        3.43        2.97      2.44 o 
  -6   6  13       84.67      104.91      9.19 o 
  -5   6  13       23.52       25.67      5.39 o 
  -4   6  13        2.93       -2.21      2.21 o 
  -3   6  13       45.25       36.90      4.14 o 
  -2   6  13        8.69        8.75      3.17 o 
  -1   6  13      118.84      118.10      6.28 o 
   0   6  13       68.09       56.99      4.80 o 
   1   6  13      220.05      214.87      6.46 o 
   2   6  13       86.34       80.81      9.57 o 
   3   6  13        0.82       -1.00      1.59 o 
   4   6  13       45.90       39.31      3.26 o 
   5   6  13      558.79      587.21     11.87 o 
   6   6  13        0.09        1.04      1.85 o 
   7   6  13        3.71        5.99      1.92 o 
   8   6  13       21.10       25.78      3.31 o 
  -5   7  13       66.61       69.41      8.24 o 
  -4   7  13       22.55       19.59      3.65 o 
  -3   7  13       33.08       21.35      3.59 o 
  -2   7  13        0.52       -0.29      2.21 o 
  -1   7  13        2.69        0.59      2.54 o 
   0   7  13        7.10        3.73      2.00 o 
   1   7  13       82.87       69.01      6.50 o 
   2   7  13      113.83      103.94      5.94 o 
   3   7  13        4.74        4.33      2.01 o 
   4   7  13       24.21       25.05      3.96 o 
   5   7  13       87.96      103.17      5.12 o 
   6   7  13        3.89        4.01      2.31 o 
   7   7  13      113.90      120.49      9.20 o 
  -5   8  13       30.65       19.97      5.39 o 
  -4   8  13      145.21      156.10      7.84 o 
  -3   8  13       36.03       38.36      8.87 o 
  -2   8  13       36.61       41.93     11.89 o 
  -1   8  13      194.51      181.02      8.06 o 
   0   8  13        0.21        1.24      2.35 o 
   1   8  13       28.83       32.03      6.66 o 
   2   8  13      162.71      184.08      7.95 o 
   3   8  13        0.25        0.17      3.01 o 
   4   8  13      119.03      128.11      6.97 o 
   5   8  13       99.20       94.51      5.12 o 
   6   8  13       50.92       45.62      3.88 o 
   7   8  13       16.94       22.07      4.90 o 
  -4   9  13        2.19        1.74      2.69 o 
  -3   9  13       25.30       27.94      4.37 o 
  -2   9  13       27.59       28.12      4.03 o 
  -1   9  13        2.25        0.98      3.49 o 
   0   9  13       23.01       30.11      6.02 o 
   1   9  13        0.79        3.35      2.79 o 
   2   9  13        1.30        0.32      2.43 o 
   3   9  13       14.21       12.62      3.24 o 
   4   9  13        7.18        6.02      3.14 o 
   5   9  13        2.60        4.03      2.79 o 
   6   9  13        9.23        9.92      2.71 o 
  -3  10  13       30.44       32.41      5.39 o 
  -2  10  13       48.46       58.62      5.71 o 
  -1  10  13      146.49      172.42     12.04 o 
   0  10  13      101.01      127.73     10.46 o 
   1  10  13        2.13        2.85      3.80 o 
   2  10  13       57.44       47.59      5.15 o 
   3  10  13      110.46      129.56      8.56 o 
   4  10  13       47.69       59.90      5.60 o 
   5  10  13       17.26       18.08      3.81 o 
  -2  11  13       19.78       18.70      6.02 o 
  -1  11  13       52.54       60.54      8.56 o 
   0  11  13        7.01        3.17      4.44 o 
   1  11  13        9.42        7.92      5.07 o 
   2  11  13       27.76       23.14      5.70 o 
   3  11  13        2.31        3.42      3.02 o 
   4  11  13        7.62        6.34      3.14 o 
   1  12  13       39.46       38.67      7.29 o 
  -1 -10  14        1.57        3.89      3.17 o 
   0 -10  14       78.53       76.07      6.50 o 
   1 -10  14      108.32      130.80      7.71 o 
   2 -10  14        1.90        2.71      2.89 o 
   3 -10  14       24.55       27.69      3.62 o 
  -3  -9  14        2.90        1.98      5.77 o 
  -2  -9  14        7.93        6.44      2.74 o 
  -1  -9  14        1.43       -2.35      2.35 o 
   0  -9  14       13.65       15.29      3.79 o 
   1  -9  14        1.04        1.62      2.36 o 
   2  -9  14        0.34       -1.80      1.80 o 
   3  -9  14        9.30        8.34      2.29 o 
   4  -9  14       17.71       13.83      2.51 o 
  -4  -8  14       78.22       76.22      5.17 o 
  -3  -8  14       14.43       20.46      3.29 o 
  -2  -8  14        1.12       -1.14      2.13 o 
  -1  -8  14        0.54       -1.31      2.13 o 
   0  -8  14       94.06       88.79      5.31 o 
   1  -8  14       54.25       52.43      3.60 o 
   2  -8  14      356.82      388.41      8.44 o 
   3  -8  14       48.12       57.63      3.54 o 
   4  -8  14        0.47       -1.65      1.65 o 
   5  -8  14       35.01       34.13      3.65 o 
  -5  -7  14        0.27        0.76      2.89 o 
  -4  -7  14        0.13       -1.91      1.91 o 
  -3  -7  14        0.12       -2.04      2.50 o 
  -2  -7  14       15.88       14.94      2.44 o 
  -1  -7  14      122.51      122.28      4.79 o 
   0  -7  14       25.20       25.65      3.17 o 
   1  -7  14        2.81       -0.08      1.70 o 
   2  -7  14       12.71       10.83      2.12 o 
   3  -7  14       77.10       74.13      3.76 o 
   4  -7  14        4.19        4.72      2.09 o 
   5  -7  14        2.11        1.75      2.04 o 
   6  -7  14        3.24        2.28      2.07 o 
  -5  -6  14       29.83       27.63      5.55 o 
  -4  -6  14       12.07       12.42      2.82 o 
  -3  -6  14       41.24       41.87      4.40 o 
  -2  -6  14        0.07        0.74      1.69 o 
  -1  -6  14       86.57       88.98      4.20 o 
   0  -6  14        1.18        2.43      1.64 o 
   1  -6  14       73.84       72.80      3.88 o 
   2  -6  14       62.62       57.25      3.52 o 
   3  -6  14       16.96       20.11      2.22 o 
   4  -6  14      167.43      186.25      5.57 o 
   5  -6  14       55.16       47.78      4.20 o 
   6  -6  14        0.25       -1.57      1.57 o 
   7  -6  14        4.86        4.32      2.22 o 
  -6  -5  14       15.58       19.02      5.70 o 
  -5  -5  14       10.95       15.48      5.39 o 
  -4  -5  14       12.51        9.38      2.20 o 
  -3  -5  14       12.81        9.50      2.05 o 
  -2  -5  14       33.62       33.26      2.85 o 
  -1  -5  14        2.69        2.97      1.71 o 
   0  -5  14       59.95       58.26      3.07 o 
   1  -5  14       76.56       76.74      3.88 o 
   2  -5  14        4.41        0.73      1.57 o 
   3  -5  14       31.78       28.57      2.64 o 
   4  -5  14       29.92       32.95      2.39 o 
   5  -5  14       44.20       48.00      3.16 o 
   6  -5  14        5.79        4.26      2.79 o 
   7  -5  14        7.44        5.95      1.94 o 
  -6  -4  14       23.40       24.09      5.70 o 
  -5  -4  14      114.16      129.95     10.14 o 
  -4  -4  14        2.65        2.05      1.61 o 
  -3  -4  14       24.82       22.23      2.41 o 
  -2  -4  14      124.48      122.33      4.39 o 
  -1  -4  14      203.34      208.95      5.58 o 
   0  -4  14      103.02      119.68      3.88 o 
   1  -4  14       52.42       54.21      2.88 o 
   2  -4  14        1.78        0.37      1.18 o 
   3  -4  14       30.30       23.14      2.09 o 
   4  -4  14        1.33        1.39      1.33 o 
   5  -4  14        0.72       -0.56      1.35 o 
   6  -4  14       30.52       37.89      2.92 o 
   7  -4  14      101.25      113.16      3.91 o 
  -6  -3  14        0.60        5.70      4.12 o 
  -5  -3  14       39.20       40.33      4.24 o 
  -4  -3  14       41.43       37.93      3.64 o 
  -3  -3  14       56.28       51.53      3.29 o 
  -2  -3  14        3.08        1.89      1.50 o 
  -1  -3  14       33.16       28.06      2.24 o 
   0  -3  14        2.16        2.58      1.22 o 
   1  -3  14        6.08        7.77      1.35 o 
   2  -3  14      129.19      131.11      3.71 o 
   3  -3  14      234.33      226.09      6.93 o 
   4  -3  14       57.30       54.53      2.88 o 
   5  -3  14        1.92        0.17      1.27 o 
   6  -3  14        0.30       -1.34      1.34 o 
   7  -3  14        5.06        2.11      1.59 o 
   8  -3  14        3.05        4.08      2.22 o 
  -6  -2  14       83.74      100.15      8.56 o 
  -5  -2  14        0.36        0.27      3.96 o 
  -4  -2  14      108.99      112.62      4.92 o 
  -3  -2  14       77.67       90.88      4.57 o 
  -2  -2  14       20.52       21.75      2.38 o 
  -1  -2  14       12.28       12.73      1.66 o 
   0  -2  14      471.55      467.05      7.45 o 
   1  -2  14      102.36      105.74      3.03 o 
   2  -2  14      349.94      371.87      6.33 o 
   3  -2  14       19.79       22.86      2.04 o 
   4  -2  14        5.36        2.65      1.31 o 
   5  -2  14      243.67      231.80      4.68 o 
   6  -2  14       53.79       58.64      2.57 o 
   7  -2  14        0.15       -1.35      1.35 o 
   8  -2  14       23.70       22.75      3.08 o 
  -7  -1  14        2.80       10.14      4.44 o 
  -6  -1  14        9.66        5.07      4.12 o 
  -5  -1  14        0.89       -1.27      2.24 o 
  -4  -1  14       27.15       18.99      2.68 o 
  -3  -1  14      201.87      202.77      6.22 o 
  -2  -1  14       23.57       22.25      4.39 o 
  -1  -1  14        7.66        8.91      1.82 o 
   0  -1  14       68.60       60.15      2.91 o 
   1  -1  14       46.48       49.09      2.61 o 
   2  -1  14        1.60        2.45      1.46 o 
   3  -1  14       47.07       43.53      2.45 o 
   4  -1  14       20.55       16.14      2.06 o 
   5  -1  14       23.28       22.67      2.29 o 
   6  -1  14       20.84       20.26      1.86 o 
   7  -1  14        1.82        0.04      1.59 o 
   8  -1  14       41.18       41.06      3.15 o 
  -7   0  14       58.60       65.29      7.92 o 
  -6   0  14        7.34        8.24      4.12 o 
  -5   0  14       25.09       19.26      3.02 o 
  -4   0  14      198.08      218.27      6.38 o 
  -3   0  14        6.02        5.09      2.32 o 
  -2   0  14       64.32       63.07      4.18 o 
  -1   0  14       27.37       23.19      2.33 o 
   0   0  14        7.00        6.39      1.89 o 
   1   0  14       96.87       89.49      4.08 o 
   2   0  14      309.09      273.73      8.52 o 
   3   0  14      160.21      160.09      4.63 o 
   4   0  14      206.49      218.58      5.42 o 
   5   0  14        0.75        0.76      1.31 o 
   6   0  14        4.83        5.36      1.39 o 
   7   0  14        8.53        8.93      1.85 o 
   8   0  14       39.86       36.70      3.42 o 
  -7   1  14        5.67        7.92      4.44 o 
  -6   1  14      131.26      135.02      9.51 o 
  -5   1  14        1.18       -2.85      2.85 o 
  -4   1  14        7.51        6.85      2.07 o 
  -3   1  14       21.93       14.87      2.25 o 
  -2   1  14      140.38      135.82      5.19 o 
  -1   1  14        0.38        0.52      1.63 o 
   0   1  14       61.41       57.86      3.66 o 
   1   1  14        0.23        0.52      1.39 o 
   2   1  14      113.46      101.95      4.51 o 
   3   1  14        0.07       -1.34      1.34 o 
   4   1  14       23.68       22.52      1.98 o 
   5   1  14        8.81       11.02      1.72 o 
   6   1  14        1.69        2.23      1.29 o 
   7   1  14       27.65       29.41      2.53 o 
   8   1  14       12.71       11.08      2.48 o 
  -6   2  14       21.08       13.39      3.24 o 
  -5   2  14       79.70      100.47      8.56 o 
  -4   2  14       45.75       37.26      3.15 o 
  -3   2  14        1.55        0.68      1.63 o 
  -2   2  14       16.12       16.39      3.96 o 
  -1   2  14      368.52      379.23      8.66 o 
   0   2  14        0.08       -1.18      1.18 o 
   1   2  14        4.50        4.21      1.49 o 
   2   2  14        2.97        3.17      2.24 o 
   3   2  14      191.57      186.10      4.99 o 
   4   2  14        5.13        3.53      1.41 o 
   5   2  14       10.41        8.48      1.55 o 
   6   2  14       18.04       16.48      1.78 o 
   7   2  14       17.01       16.23      2.10 o 
   8   2  14        1.00        1.83      1.89 o 
  -6   3  14       12.73       10.00      3.24 o 
  -5   3  14       59.86       60.42      5.15 o 
  -4   3  14       73.19       82.60      3.77 o 
  -3   3  14        1.99        0.07      1.72 o 
  -2   3  14       11.91       11.00      2.31 o 
  -1   3  14      131.40      126.93      5.44 o 
   0   3  14      133.75      118.68      4.27 o 
   1   3  14      141.01      131.28      4.46 o 
   2   3  14       15.33       11.27      2.20 o 
   3   3  14        0.00       -1.58      1.65 o 
   4   3  14        2.68       -1.06      1.25 o 
   5   3  14       11.33       12.17      1.70 o 
   6   3  14        4.77        2.86      1.38 o 
   7   3  14        9.99       10.46      1.96 o 
   8   3  14        1.03       -1.45      2.27 o 
  -6   4  14      194.96      186.68     11.73 o 
  -5   4  14       27.75       36.76      6.34 o 
  -4   4  14        6.60        2.50      1.96 o 
  -3   4  14       17.85       13.85      3.14 o 
  -2   4  14       68.29       83.53      6.02 o 
  -1   4  14      472.64      456.08     12.10 o 
   0   4  14      295.65      292.22      7.50 o 
   1   4  14      196.06      194.14      5.35 o 
   2   4  14       11.85        9.01      2.13 o 
   3   4  14        0.04       -1.41      1.68 o 
   4   4  14       18.30       16.40      2.44 o 
   5   4  14       13.78       13.63      2.79 o 
   6   4  14        0.08       -1.47      1.47 o 
   7   4  14        0.01       -1.50      1.50 o 
   8   4  14       14.04       12.55      2.67 o 
  -6   5  14        1.82       -3.80      3.80 o 
  -5   5  14       23.46       29.16      6.02 o 
  -4   5  14       13.59       12.35      3.24 o 
  -3   5  14      103.16       96.54      5.81 o 
  -2   5  14      131.25      134.86      6.50 o 
  -1   5  14       50.76       53.84      4.92 o 
   0   5  14        0.41       -0.63      1.91 o 
   1   5  14       21.71       21.44      2.80 o 
   2   5  14        8.34        2.92      1.89 o 
   3   5  14       72.12       59.96      3.90 o 
   4   5  14       10.49        4.33      2.01 o 
   5   5  14       15.43        5.71      1.88 o 
   6   5  14        1.61        0.04      2.00 o 
   7   5  14        9.01        6.56      1.96 o 
   8   5  14       18.05       17.14      3.04 o 
  -5   6  14       14.74       17.75      5.07 o 
  -4   6  14       35.19       49.60      4.93 o 
  -3   6  14        3.02        1.87      2.43 o 
  -2   6  14       23.82       25.04      3.81 o 
  -1   6  14        7.75       13.95      3.14 o 
   0   6  14      276.46      303.44     12.36 o 
   1   6  14      165.11      171.16      7.51 o 
   2   6  14      126.32      131.76     10.30 o 
   3   6  14       27.32       23.99      2.78 o 
   4   6  14       29.21       32.12      3.16 o 
   5   6  14       18.82       24.19      3.17 o 
   6   6  14       17.33       12.84      2.60 o 
   7   6  14       15.28       15.66      6.66 o 
  -5   7  14       14.50       17.43      5.70 o 
  -4   7  14        9.83        4.73      3.02 o 
  -3   7  14        0.18        0.00      2.69 o 
  -2   7  14      106.92      109.85      6.50 o 
  -1   7  14      403.31      396.62     11.76 o 
   0   7  14        4.19        9.35      2.91 o 
   1   7  14        4.74       -0.95      2.35 o 
   2   7  14        9.23        4.12      2.69 o 
   3   7  14        3.66        0.79      2.47 o 
   4   7  14      115.49      118.53      7.45 o 
   5   7  14       18.35       14.37      2.86 o 
   6   7  14        9.27        7.73      2.53 o 
   7   7  14       27.16       28.67      3.40 o 
  -4   8  14        1.11        6.28      3.11 o 
  -3   8  14        2.23       -0.16      2.69 o 
  -2   8  14        5.63        7.00      3.80 o 
  -1   8  14       22.90       13.53      3.36 o 
   0   8  14       52.39       57.68      7.29 o 
   1   8  14        2.95        9.83      3.02 o 
   2   8  14       28.56       22.38      7.77 o 
   3   8  14       23.43       18.64      3.47 o 
   4   8  14       12.94       14.10      3.47 o 
   5   8  14       21.99       23.75      3.26 o 
   6   8  14       35.72       37.52      5.41 o 
  -3   9  14       33.09       37.55      5.01 o 
  -2   9  14       22.43       21.72      4.03 o 
  -1   9  14       21.89       21.36      4.02 o 
   0   9  14        3.07       -1.27      3.49 o 
   1   9  14       53.75       59.58      7.92 o 
   2   9  14        0.04        1.38      2.57 o 
   3   9  14       10.21       11.83      3.24 o 
   4   9  14       16.66       12.67      3.47 o 
   5   9  14        0.99        2.85      3.02 o 
   6   9  14        1.66       -2.54      3.80 o 
  -2  10  14       27.32       30.38      4.59 o 
  -1  10  14       22.31       25.67      6.34 o 
   0  10  14        0.01        3.49      4.12 o 
   1  10  14        9.57        7.61      4.75 o 
   2  10  14       18.75       21.86      3.92 o 
   3  10  14        0.42       -1.13      2.79 o 
   4  10  14        0.50       -2.17      2.58 o 
  -1  11  14       28.04       36.76      7.29 o 
   0  11  14        0.55        7.29      4.75 o 
   1  11  14        0.53       -2.22      3.80 o 
   2  11  14        4.28        6.66      4.75 o 
   3  11  14        9.87        7.25      3.43 o 
  -2  -9  15        6.35        3.56      3.02 o 
  -1  -9  15        0.00       -4.91      4.91 o 
   0  -9  15       25.93       21.66      4.14 o 
   1  -9  15        4.61        2.38      2.48 o 
   2  -9  15        0.11       -1.83      1.89 o 
   3  -9  15        0.96       -1.81      1.93 o 
  -3  -8  15       99.60      109.40      5.96 o 
  -2  -8  15        8.42        3.05      2.50 o 
  -1  -8  15       97.20      100.37      5.67 o 
   0  -8  15       17.11       21.91      3.28 o 
   1  -8  15        1.82        2.81      2.44 o 
   2  -8  15       30.82       32.08      3.16 o 
   3  -8  15       78.89       79.18      4.37 o 
   4  -8  15        6.85        4.59      2.16 o 
  -4  -7  15        1.37       -1.99      2.49 o 
  -3  -7  15       32.55       23.97      3.38 o 
  -2  -7  15       21.82       24.52      2.83 o 
  -1  -7  15       35.30       37.92      3.83 o 
   0  -7  15       26.99       30.65      3.53 o 
   1  -7  15       14.52       11.28      2.26 o 
   2  -7  15        2.21        3.41      2.09 o 
   3  -7  15       43.29       51.95      4.21 o 
   4  -7  15        8.79        7.61      2.21 o 
   5  -7  15       17.43       15.32      2.86 o 
  -5  -6  15        0.69        2.22      3.80 o 
  -4  -6  15       53.46       59.65      4.50 o 
  -3  -6  15       17.92       17.37      3.57 o 
  -2  -6  15       52.97       55.16      3.68 o 
  -1  -6  15      263.02      260.13      6.77 o 
   0  -6  15       86.68       73.03      7.66 o 
   1  -6  15        9.54        6.66      2.05 o 
   2  -6  15        1.38       -1.46      1.46 o 
   3  -6  15        5.53        6.70      2.01 o 
   4  -6  15      149.88      168.11      5.47 o 
   5  -6  15       30.74       35.77      5.22 o 
   6  -6  15       13.60       12.63      2.56 o 
  -5  -5  15       29.18       30.33      4.14 o 
  -4  -5  15       28.57       33.26      3.13 o 
  -3  -5  15       72.17       74.97      4.04 o 
  -2  -5  15       12.11        9.27      2.10 o 
  -1  -5  15       11.16        9.25      2.07 o 
   0  -5  15       11.79        8.94      1.91 o 
   1  -5  15       79.26       74.18      3.96 o 
   2  -5  15        5.42        3.37      1.78 o 
   3  -5  15       25.51       19.95      3.20 o 
   4  -5  15       28.73       26.35      2.69 o 
   5  -5  15       41.34       42.45      3.16 o 
   6  -5  15        2.11        4.05      1.85 o 
   7  -5  15        1.26       -1.60      1.60 o 
  -5  -4  15       34.02       28.52      6.34 o 
  -4  -4  15      124.86      120.81      5.17 o 
  -3  -4  15       35.88       32.51      2.85 o 
  -2  -4  15       88.99       96.31      4.03 o 
  -1  -4  15        0.30       -1.68      1.68 o 
   0  -4  15       81.29       72.87      3.45 o 
   1  -4  15       32.02       24.70      2.70 o 
   2  -4  15       31.12       27.45      2.64 o 
   3  -4  15       40.40       33.40      2.40 o 
   4  -4  15        2.27        0.77      1.41 o 
   5  -4  15       80.03       83.15      3.95 o 
   6  -4  15      212.09      235.69      6.60 o 
   7  -4  15        2.89        5.48      2.01 o 
  -6  -3  15       21.09       16.48      5.39 o 
  -5  -3  15       70.46       73.57      5.69 o 
  -4  -3  15      141.52      159.97      6.07 o 
  -3  -3  15       38.87       48.52      3.32 o 
  -2  -3  15       59.06       64.72      3.72 o 
  -1  -3  15       22.14       28.44      2.64 o 
   0  -3  15       70.80       75.40      3.45 o 
   1  -3  15       69.06       69.48      3.11 o 
   2  -3  15       14.99       18.52      2.39 o 
   3  -3  15      188.72      176.46      5.43 o 
   4  -3  15       29.76       24.65      2.21 o 
   5  -3  15        3.94        0.61      1.45 o 
   6  -3  15        6.55        9.33      2.12 o 
   7  -3  15        0.33        1.64      1.85 o 
  -6  -2  15       29.58       18.07      5.39 o 
  -5  -2  15       65.47       93.53      5.78 o 
  -4  -2  15       23.29       25.03      3.14 o 
  -3  -2  15      478.06      516.25     13.96 o 
  -2  -2  15      109.76      104.82      5.46 o 
  -1  -2  15        0.82        1.54      1.57 o 
   0  -2  15       25.00       22.84      2.18 o 
   1  -2  15        3.06        1.35      1.18 o 
   2  -2  15        0.28       -0.22      1.27 o 
   3  -2  15      150.72      165.13      4.42 o 
   4  -2  15       10.58       11.87      2.24 o 
   5  -2  15      231.58      229.31      5.85 o 
   6  -2  15       57.23       55.26      3.61 o 
   7  -2  15       36.86       37.51      3.73 o 
   8  -2  15       13.58       13.09      2.70 o 
  -6  -1  15       13.54       20.28      5.39 o 
  -5  -1  15       55.95       49.00      6.81 o 
  -4  -1  15        2.65       -0.07      1.89 o 
  -3  -1  15       36.41       35.51      3.29 o 
  -2  -1  15      227.25      232.70      9.13 o 
  -1  -1  15       22.22       17.47      2.90 o 
   0  -1  15        0.19       -1.01      1.38 o 
   1  -1  15        0.17       -1.13      1.23 o 
   2  -1  15       14.13       11.52      1.69 o 
   3  -1  15      120.22      101.65      5.67 o 
   4  -1  15      304.44      309.30     13.38 o 
   5  -1  15       28.44       27.55      2.99 o 
   6  -1  15        1.34        0.30      1.57 o 
   7  -1  15        0.00       -1.36      1.36 o 
   8  -1  15        9.28       12.92      2.44 o 
  -6   0  15        1.12        1.58      3.80 o 
  -5   0  15        3.04        0.00      2.24 o 
  -4   0  15       62.17       74.04      4.44 o 
  -3   0  15      178.34      186.02      6.07 o 
  -2   0  15      196.29      199.01      7.39 o 
  -1   0  15      568.25      598.11     11.56 o 
   0   0  15      128.59      133.14      5.57 o 
   1   0  15       13.09       12.30      2.31 o 
   2   0  15       21.06       26.48      3.47 o 
   3   0  15      150.44      170.22      5.79 o 
   4   0  15      417.37      418.63      9.27 o 
   5   0  15       26.68       24.45      2.10 o 
   6   0  15       49.55       52.13      3.25 o 
   7   0  15      164.88      166.44      5.99 o 
   8   0  15        2.36        1.16      2.15 o 
  -6   1  15        0.75        1.58      3.80 o 
  -5   1  15        0.57        1.58      3.49 o 
  -4   1  15       10.08        5.98      2.18 o 
  -3   1  15       39.40       37.57      3.28 o 
  -2   1  15      233.95      226.02      6.71 o 
  -1   1  15       13.95       12.63      2.56 o 
   0   1  15        1.63       -1.06      2.57 o 
   1   1  15      165.47      157.44      5.61 o 
   2   1  15       72.97       65.47      6.18 o 
   3   1  15       18.30       15.23      2.44 o 
   4   1  15       75.74       64.33      3.49 o 
   5   1  15       10.51        6.90      1.60 o 
   6   1  15        1.08       -1.19      1.45 o 
   7   1  15        0.01        0.26      1.66 o 
   8   1  15       42.11       41.18      3.79 o 
  -6   2  15        2.57        1.65      2.79 o 
  -5   2  15        1.47       -1.07      2.43 o 
  -4   2  15       21.98       23.77      2.85 o 
  -3   2  15       31.69       29.00      3.02 o 
  -2   2  15      142.38      165.27      5.78 o 
  -1   2  15      445.54      439.27      9.76 o 
   0   2  15       53.44       53.75      3.32 o 
   1   2  15      318.86      306.42      6.77 o 
   2   2  15       26.82       18.49      3.02 o 
   3   2  15       27.26       31.90      2.99 o 
   4   2  15       18.37       19.23      2.28 o 
   5   2  15       85.19       88.15      3.70 o 
   6   2  15       39.49       35.21      2.79 o 
   7   2  15       15.92       21.84      2.44 o 
   8   2  15       27.84       30.49      3.82 o 
  -6   3  15       18.21       20.84      5.23 o 
  -5   3  15        6.42        0.50      3.17 o 
  -4   3  15       56.86       64.98      3.69 o 
  -3   3  15        6.70        3.34      1.70 o 
  -2   3  15        1.53        0.06      1.81 o 
  -1   3  15        1.44       -1.70      1.70 o 
   0   3  15      150.17      155.48      4.87 o 
   1   3  15        0.87       -0.88      1.76 o 
   2   3  15        1.73        0.85      1.83 o 
   3   3  15        9.10        7.15      2.05 o 
   4   3  15      122.61      113.83      4.15 o 
   5   3  15       22.10       18.32      2.19 o 
   6   3  15       22.25       26.68      3.04 o 
   7   3  15        3.90        3.19      1.76 o 
   8   3  15        5.92        6.61      2.33 o 
  -5   4  15       72.66       85.57      8.87 o 
  -4   4  15        3.51        6.71      2.18 o 
  -3   4  15       94.14      107.93      6.66 o 
  -2   4  15       50.52       52.88      4.81 o 
  -1   4  15       19.56       14.43      3.24 o 
   0   4  15       34.49       29.82      3.10 o 
   1   4  15        9.57        6.66      2.79 o 
   2   4  15       10.85        6.95      2.62 o 
   3   4  15       31.52       33.49      4.23 o 
   4   4  15       12.44        8.30      1.92 o 
   5   4  15       55.67       56.93      3.35 o 
   6   4  15        2.49        3.04      2.00 o 
   7   4  15        9.62        5.51      2.26 o 
  -5   5  15       52.89       54.20      7.61 o 
  -4   5  15       20.32       21.29      4.12 o 
  -3   5  15       10.82       10.14      2.91 o 
  -2   5  15      283.59      278.27     12.68 o 
  -1   5  15       20.31       10.35      3.02 o 
   0   5  15       46.99       45.85      3.76 o 
   1   5  15        3.84        0.29      2.35 o 
   2   5  15       40.30       38.17      5.86 o 
   3   5  15       47.44       41.83      3.53 o 
   4   5  15       13.87        9.53      2.31 o 
   5   5  15        5.29        2.89      1.77 o 
   6   5  15        5.54        6.55      2.28 o 
   7   5  15        5.71        9.47      2.44 o 
  -5   6  15       74.88       64.02      8.56 o 
  -4   6  15       97.90      124.22      7.06 o 
  -3   6  15      128.57      154.43      7.83 o 
  -2   6  15       40.29       45.11      4.81 o 
  -1   6  15       82.12       75.33      8.72 o 
   0   6  15       10.38        5.86      2.91 o 
   1   6  15        3.30        4.60      2.79 o 
   2   6  15        3.37        0.40      2.57 o 
   3   6  15       60.26       59.94      5.26 o 
   4   6  15       69.11       70.77      4.55 o 
   5   6  15       19.37       18.99      3.05 o 
   6   6  15        1.24        2.64      2.22 o 
   7   6  15        3.27        5.35      2.75 o 
  -4   7  15        0.18       -1.43      2.69 o 
  -3   7  15       17.52       17.94      3.81 o 
  -2   7  15       10.97       11.86      3.47 o 
  -1   7  15       43.42       39.26      6.18 o 
   0   7  15      167.37      171.46     11.41 o 
   1   7  15        5.43        6.16      2.79 o 
   2   7  15       21.15       17.52      3.59 o 
   3   7  15        0.13       -1.66      6.50 o 
   4   7  15        2.32        2.43      5.07 o 
   5   7  15        5.15        7.04      2.62 o 
   6   7  15       42.55       45.01      4.00 o 
  -3   8  15       38.76       33.10      5.39 o 
  -2   8  15       54.41       71.66      8.24 o 
  -1   8  15      190.17      212.51      9.07 o 
   0   8  15       17.48       18.38      5.39 o 
   1   8  15       27.07       23.77      5.39 o 
   2   8  15        6.28        5.22      2.74 o 
   3   8  15       62.98       63.32      5.60 o 
   4   8  15       35.59       31.25      4.37 o 
   5   8  15      107.48      107.48      6.36 o 
   6   8  15       32.93       39.97      4.08 o 
  -3   9  15        2.25        3.63      3.02 o 
  -2   9  15       45.36       52.97      5.49 o 
  -1   9  15       27.89       22.82      6.02 o 
   0   9  15       41.50       57.05      8.24 o 
   1   9  15        7.21        8.56      4.75 o 
   2   9  15        4.97        7.29      3.14 o 
   3   9  15        0.74        1.07      2.89 o 
   4   9  15       11.71        6.80      4.60 o 
   5   9  15       10.70        7.60      3.29 o 
  -1  10  15       25.26       23.77      6.34 o 
   0  10  15       36.01       55.78      8.24 o 
   1  10  15       27.91       28.52      6.34 o 
   2  10  15        5.53        3.80      4.44 o 
   3  10  15       11.64       10.57      3.56 o 
   1  -9  16       41.60       51.30      5.71 o 
  -2  -8  16        2.83       -2.57      2.57 o 
  -1  -8  16        1.59        1.20      2.50 o 
   0  -8  16       42.14       40.00      4.02 o 
   1  -8  16       10.77        6.97      2.65 o 
   2  -8  16        7.42        1.76      2.12 o 
   3  -8  16        2.22        4.05      2.18 o 
  -3  -7  16        4.90        2.15      3.05 o 
  -2  -7  16       64.19       65.93      4.20 o 
  -1  -7  16        0.00        0.55      2.30 o 
   0  -7  16       75.40       77.36      5.24 o 
   1  -7  16       71.81       77.28      5.12 o 
   2  -7  16       42.20       38.27      3.33 o 
   3  -7  16        7.83       12.67      2.49 o 
   4  -7  16       59.56       66.32      4.14 o 
   5  -7  16        4.82        7.29      4.75 o 
  -4  -6  16       18.94       19.51      3.29 o 
  -3  -6  16        1.06       -1.76      1.98 o 
  -2  -6  16        7.15        1.54      1.94 o 
  -1  -6  16      141.23      158.32      6.40 o 
   0  -6  16      212.22      211.19      7.20 o 
   1  -6  16       62.61       62.31      3.91 o 
   2  -6  16       83.26       91.17      4.54 o 
   3  -6  16       35.43       35.33      3.24 o 
   4  -6  16       17.28       18.03      2.73 o 
   5  -6  16        5.04        3.03      2.42 o 
  -4  -5  16       33.66       36.90      3.29 o 
  -3  -5  16       19.78       17.51      2.64 o 
  -2  -5  16       10.63        7.76      2.42 o 
  -1  -5  16        2.09        0.12      1.82 o 
   0  -5  16       21.23       22.01      3.10 o 
   1  -5  16       27.10       26.95      2.86 o 
   2  -5  16       59.86       73.10      4.12 o 
   3  -5  16        3.14        2.05      1.84 o 
   4  -5  16       25.82       24.78      2.75 o 
   5  -5  16        0.21       -0.16      2.00 o 
   6  -5  16        0.32       -1.89      1.89 o 
  -5  -4  16       83.69       92.55      9.83 o 
  -4  -4  16        3.73        4.37      2.50 o 
  -3  -4  16       11.42        7.39      2.09 o 
  -2  -4  16       38.56       37.04      3.67 o 
  -1  -4  16      109.52      110.64      4.46 o 
   0  -4  16      113.35      118.74      5.37 o 
   1  -4  16      384.31      380.51      8.92 o 
   2  -4  16      222.64      215.48      7.19 o 
   3  -4  16        3.02       -0.79      1.61 o 
   4  -4  16       32.65       31.55      2.51 o 
   5  -4  16       14.76       17.01      2.47 o 
   6  -4  16       20.02       23.18      2.72 o 
  -5  -3  16        4.43        3.22      2.79 o 
  -4  -3  16        0.43       -0.99      2.18 o 
  -3  -3  16        1.43        0.58      2.10 o 
  -2  -3  16        0.44       -0.60      1.62 o 
  -1  -3  16       43.35       51.12      3.44 o 
   0  -3  16      155.00      148.31      4.47 o 
   1  -3  16        6.68        6.78      2.05 o 
   2  -3  16       55.51       48.78      2.92 o 
   3  -3  16       11.40        8.50      1.74 o 
   4  -3  16       17.58       20.67      2.38 o 
   5  -3  16        9.23        7.44      2.02 o 
   6  -3  16       12.08       12.13      2.37 o 
   7  -3  16       28.28       31.66      2.99 o 
  -5  -2  16        6.69        8.52      4.60 o 
  -4  -2  16       66.53       77.92      5.59 o 
  -3  -2  16       25.61       27.38      3.15 o 
  -2  -2  16       85.57       89.69      4.75 o 
  -1  -2  16       12.43        9.36      2.24 o 
   0  -2  16       26.49       27.67      3.12 o 
   1  -2  16       90.89       94.08      3.49 o 
   2  -2  16       37.85       33.97      2.45 o 
   3  -2  16       88.51       83.21      3.51 o 
   4  -2  16       61.64       56.45      3.06 o 
   5  -2  16        1.12        0.32      1.48 o 
   6  -2  16       46.98       52.80      3.42 o 
   7  -2  16       18.68       23.67      2.70 o 
  -5  -1  16        2.02        2.74      2.57 o 
  -4  -1  16        8.71       10.13      4.48 o 
  -3  -1  16       50.72       52.24      4.05 o 
  -2  -1  16      299.21      299.17     10.54 o 
  -1  -1  16       51.86       45.81      5.64 o 
   0  -1  16       68.65       73.51      4.30 o 
   1  -1  16      116.94      122.67      5.12 o 
   2  -1  16      113.30      113.29      4.24 o 
   3  -1  16       92.31       98.42      4.16 o 
   4  -1  16       12.35       16.02      2.26 o 
   5  -1  16       34.61       36.11      2.99 o 
   6  -1  16        0.02        1.64      1.77 o 
   7  -1  16       11.54        8.60      2.18 o 
  -5   0  16       12.19       12.04      4.75 o 
  -4   0  16       53.61       51.53      3.96 o 
  -3   0  16        8.82        8.33      2.31 o 
  -2   0  16       17.97       13.08      2.62 o 
  -1   0  16      135.37      148.40      5.73 o 
   0   0  16      192.09      195.67      7.37 o 
   1   0  16        1.19        0.18      2.85 o 
   2   0  16       13.99       13.97      2.56 o 
   3   0  16       80.83       88.87      4.57 o 
   4   0  16       17.28       19.46      2.74 o 
   5   0  16       17.03       21.10      2.35 o 
   6   0  16        2.54        4.28      2.35 o 
   7   0  16        3.06       -0.38      2.00 o 
  -5   1  16        0.54       -1.90      3.49 o 
  -4   1  16       19.04       20.47      2.99 o 
  -3   1  16        0.50       -1.34      1.89 o 
  -2   1  16        0.51       -1.44      2.28 o 
  -1   1  16       37.80       33.93      3.41 o 
   0   1  16      757.86      758.17     18.29 o 
   1   1  16        1.15        1.44      2.43 o 
   2   1  16        5.81        0.86      2.35 o 
   3   1  16        1.51       -0.91      1.72 o 
   4   1  16       45.92       40.19      3.00 o 
   5   1  16       17.02       13.14      2.07 o 
   6   1  16       65.54       62.70      4.32 o 
   7   1  16        3.67        2.42      2.15 o 
  -5   2  16       94.25       99.04      7.45 o 
  -4   2  16      124.31      119.69      4.65 o 
  -3   2  16       40.59       45.68      3.72 o 
  -2   2  16        0.14       -0.16      1.58 o 
  -1   2  16      222.56      237.29      7.31 o 
   0   2  16      248.65      238.22      6.22 o 
   1   2  16      203.96      227.75      8.52 o 
   2   2  16      477.07      493.34     13.00 o 
   3   2  16        0.31        1.07      1.75 o 
   4   2  16       29.48       32.44      2.75 o 
   5   2  16        1.98        1.29      1.57 o 
   6   2  16       62.79       71.38      8.38 o 
   7   2  16       38.21       40.81      3.75 o 
  -5   3  16        0.41       -0.68      2.57 o 
  -4   3  16        1.18        0.05      1.80 o 
  -3   3  16        0.05       -1.43      1.57 o 
  -2   3  16       28.42       26.83      3.11 o 
  -1   3  16        2.33        3.67      2.27 o 
   0   3  16       10.17        8.65      2.05 o 
   1   3  16        2.19        0.24      4.91 o 
   2   3  16       18.93       27.59      3.81 o 
   3   3  16       27.61       26.72      3.05 o 
   4   3  16       11.19        4.82      2.15 o 
   5   3  16        0.25       -1.47      1.47 o 
   6   3  16        0.59       -1.32      1.93 o 
   7   3  16        4.08        1.69      2.18 o 
  -5   4  16       26.87       22.50      5.70 o 
  -4   4  16       36.65       29.39      4.37 o 
  -3   4  16       14.99        6.57      3.02 o 
  -2   4  16        0.46       -0.59      2.57 o 
  -1   4  16       33.94       32.75      6.50 o 
   0   4  16      136.13      137.52      7.06 o 
   1   4  16      318.79      341.47     10.87 o 
   2   4  16      196.58      189.34      9.19 o 
   3   4  16      215.09      214.46      6.89 o 
   4   4  16      100.41      118.07      5.95 o 
   5   4  16        2.30        3.53      2.06 o 
   6   4  16        8.04        8.03      2.44 o 
   7   4  16        7.62        7.50      2.48 o 
  -4   5  16       17.42       22.29      4.14 o 
  -3   5  16        0.10       -0.32      2.69 o 
  -2   5  16        8.26       11.34      3.96 o 
  -1   5  16        0.04       -1.90      2.47 o 
   0   5  16       15.39        9.83      4.44 o 
   1   5  16       14.27       23.18      6.34 o 
   2   5  16       93.59       79.84      5.94 o 
   3   5  16       12.90       10.91      3.24 o 
   4   5  16        1.32       -0.31      1.95 o 
   5   5  16       46.13       45.92      3.29 o 
   6   5  16        1.71        5.48      2.31 o 
   7   5  16        3.59        4.09      3.29 o 
  -4   6  16        8.45        7.61      3.36 o 
  -3   6  16       32.98       45.97      5.26 o 
  -2   6  16       10.86       14.15      3.47 o 
  -1   6  16       36.23       30.76      4.37 o 
   0   6  16       55.52       71.31      8.24 o 
   1   6  16       39.78       34.84      4.91 o 
   2   6  16       24.81       29.38      4.14 o 
   3   6  16      171.64      175.21      7.84 o 
   4   6  16        1.60       -0.48      2.69 o 
   5   6  16       39.47       42.93      6.91 o 
   6   6  16       25.79       27.90      3.58 o 
  -3   7  16       13.17       22.08      4.26 o 
  -2   7  16       18.07       17.95      5.39 o 
  -1   7  16        2.64        0.68      3.02 o 
   0   7  16      142.70      164.49     11.73 o 
   1   7  16       14.87       10.78      4.75 o 
   2   7  16        0.42       -0.15      3.49 o 
   3   7  16        1.61        3.32      4.12 o 
   4   7  16       20.92       28.68      4.26 o 
   5   7  16        2.58        0.34      2.37 o 
   6   7  16        6.35        9.16      2.80 o 
  -3   8  16       18.01       13.45      3.69 o 
  -2   8  16       27.57       34.21      4.81 o 
  -1   8  16       87.21      122.97     10.46 o 
   0   8  16       77.80       70.68      8.87 o 
   1   8  16        3.74       12.04      4.75 o 
   2   8  16       21.38       29.33      4.37 o 
   3   8  16        1.61        0.23      2.57 o 
   4   8  16        9.80        9.28      3.34 o 
   5   8  16        2.73        3.15      2.62 o 
  -1   9  16        0.56        8.87      5.07 o 
   0   9  16        4.86        1.58      4.44 o 
   1   9  16        4.98        2.85      4.12 o 
   2   9  16       23.85       16.48      5.39 o 
   3   9  16        6.05        5.87      3.34 o 
   4   9  16        2.49        8.43      4.28 o 
   1  -8  17        0.02        0.46      2.47 o 
  -2  -7  17        4.26       -0.09      2.44 o 
  -1  -7  17        3.64        6.74      2.68 o 
   0  -7  17        1.18       -0.35      2.30 o 
   1  -7  17       57.04       68.04      6.70 o 
   2  -7  17        7.05        5.63      2.37 o 
   3  -7  17       13.43       15.80      2.69 o 
  -3  -6  17       79.85       80.84      4.67 o 
  -2  -6  17       10.26        5.97      2.62 o 
  -1  -6  17       33.55       24.53      3.52 o 
   0  -6  17        2.55        2.10      2.36 o 
   1  -6  17        2.24        4.21      3.08 o 
   2  -6  17        4.53        4.00      2.21 o 
   3  -6  17       47.11       45.40      3.60 o 
   4  -6  17        0.56       -1.60      1.89 o 
  -3  -5  17       30.43       36.44      3.44 o 
  -2  -5  17        5.58        8.60      2.29 o 
  -1  -5  17        7.71       12.84      2.86 o 
   0  -5  17        2.75       -1.93      1.93 o 
   1  -5  17       18.49       18.50      2.97 o 
   2  -5  17        0.36       -1.11      1.86 o 
   3  -5  17       14.98       12.51      2.38 o 
   4  -5  17        5.61        4.04      2.13 o 
   5  -5  17       11.09       10.05      2.68 o 
  -4  -4  17      162.22      166.39      6.81 o 
  -3  -4  17      213.84      246.05     10.75 o 
  -2  -4  17      178.05      191.80      6.01 o 
  -1  -4  17       79.19       79.25      4.35 o 
   0  -4  17       13.06        9.50      2.55 o 
   1  -4  17        1.60        2.03      1.89 o 
   2  -4  17       70.35       69.31      4.03 o 
   3  -4  17        0.83       -1.60      1.60 o 
   4  -4  17       51.94       58.82      3.79 o 
   5  -4  17      106.39      111.66      5.47 o 
   6  -4  17        0.06       -1.93      1.93 o 
  -4  -3  17        0.73        2.03      2.44 o 
  -3  -3  17        7.76        9.42      3.42 o 
  -2  -3  17       56.79       61.03      3.89 o 
  -1  -3  17        0.94        3.51      1.92 o 
   0  -3  17       25.93       24.84      3.22 o 
   1  -3  17       51.30       53.57      4.21 o 
   2  -3  17        0.01       -0.94      1.88 o 
   3  -3  17       26.62       24.80      2.72 o 
   4  -3  17        1.58        0.99      1.69 o 
   5  -3  17       31.77       34.45      3.05 o 
   6  -3  17        2.27        3.21      2.05 o 
  -4  -2  17       43.03       43.04      3.96 o 
  -3  -2  17      134.41      136.53      6.89 o 
  -2  -2  17      234.49      257.76      7.86 o 
  -1  -2  17      118.25      140.97      5.85 o 
   0  -2  17      149.19      159.29      9.90 o 
   1  -2  17        5.52        2.09      1.97 o 
   2  -2  17       22.69       23.40      2.26 o 
   3  -2  17      147.17      141.30      5.07 o 
   4  -2  17      246.15      266.44      6.00 o 
   5  -2  17       72.27       60.71      3.76 o 
   6  -2  17      115.74      135.12      4.99 o 
  -5  -1  17       25.44       29.16      6.02 o 
  -4  -1  17        1.12        0.74      2.20 o 
  -3  -1  17        3.76        2.60      2.52 o 
  -2  -1  17        0.76        4.89      2.18 o 
  -1  -1  17        3.00        2.61      2.18 o 
   0  -1  17        0.29       -0.32      2.47 o 
   1  -1  17       60.66       60.60      4.33 o 
   2  -1  17       66.13       65.77      3.68 o 
   3  -1  17        3.33        3.00      2.01 o 
   4  -1  17       11.56       11.46      2.22 o 
   5  -1  17       28.76       18.07      2.61 o 
   6  -1  17        2.79        2.37      2.06 o 
   7  -1  17        0.08        1.11      1.96 o 
  -5   0  17       16.40       26.62      6.02 o 
  -4   0  17       15.16       19.58      2.97 o 
  -3   0  17       22.59       16.96      2.92 o 
  -2   0  17       40.52       48.00      4.22 o 
  -1   0  17       77.91       87.70      5.33 o 
   0   0  17       60.24       60.65      4.27 o 
   1   0  17       18.40       23.97      3.05 o 
   2   0  17       22.63       18.05      2.79 o 
   3   0  17      302.89      317.29      9.94 o 
   4   0  17       25.50       24.79      3.05 o 
   5   0  17      111.32      127.46      4.70 o 
   6   0  17      143.56      153.19      5.90 o 
   7   0  17        1.29        1.69      2.13 o 
  -5   1  17       13.78        6.66      4.75 o 
  -4   1  17        9.75        8.67      2.55 o 
  -3   1  17        8.83        8.84      3.07 o 
  -2   1  17        2.89        1.66      2.07 o 
  -1   1  17        0.09        0.61      1.95 o 
   0   1  17      161.16      167.82      8.24 o 
   1   1  17       58.77       52.77      4.93 o 
   2   1  17       26.06       18.02      3.36 o 
   3   1  17       30.95       35.41      5.02 o 
   4   1  17        0.99        2.10      1.80 o 
   5   1  17        2.18        1.59      1.80 o 
   6   1  17       12.01       12.79      2.62 o 
   7   1  17        7.12        8.39      2.48 o 
  -5   2  17       32.55       43.58      5.15 o 
  -4   2  17       99.24      112.52      6.22 o 
  -3   2  17       38.07       44.87      3.37 o 
  -2   2  17        3.67        1.76      1.67 o 
  -1   2  17       74.85       72.27      4.69 o 
   0   2  17        0.58       -1.90      3.17 o 
   1   2  17        2.65        5.57      3.80 o 
   2   2  17       53.09       52.18      6.34 o 
   3   2  17       23.32       23.14      3.02 o 
   4   2  17        4.19        2.23      1.78 o 
   5   2  17       76.24       90.57      4.10 o 
   6   2  17        1.32       -1.29      1.95 o 
   7   2  17       29.86       37.09      3.60 o 
  -4   3  17        5.43        6.68      2.65 o 
  -3   3  17       29.29       29.28      3.34 o 
  -2   3  17        2.90        2.50      2.36 o 
  -1   3  17        1.42        3.06      2.13 o 
   0   3  17       21.49       25.36      5.70 o 
   1   3  17        2.05        1.07      3.96 o 
   2   3  17       28.79       29.39      4.12 o 
   3   3  17        0.00       -3.17      3.17 o 
   4   3  17        2.83        0.94      1.89 o 
   5   3  17        0.67       -1.61      1.61 o 
   6   3  17        0.71       -1.26      2.00 o 
   7   3  17        0.97        1.90      4.44 o 
  -4   4  17      154.36      174.16      8.52 o 
  -3   4  17      217.38      256.86     12.06 o 
  -2   4  17      157.58      167.52      8.24 o 
  -1   4  17       78.42       72.16      5.81 o 
   0   4  17       15.32       10.46      4.44 o 
   1   4  17        2.53        4.12      2.69 o 
   2   4  17        5.35        5.67      2.79 o 
   3   4  17       48.08       47.70      5.04 o 
   4   4  17      147.02      159.64      5.43 o 
   5   4  17        9.02        6.10      3.53 o 
   6   4  17       14.23       15.59      2.92 o 
  -4   5  17       54.10       62.17      5.94 o 
  -3   5  17       16.61       16.06      4.03 o 
  -2   5  17        0.64       -2.43      2.43 o 
  -1   5  17       18.67       12.67      3.49 o 
   0   5  17       30.53       29.16      6.02 o 
   1   5  17       17.98       28.98     13.15 o 
   2   5  17       70.26       74.30      5.94 o 
   3   5  17       39.08       37.05      4.69 o 
   4   5  17        5.07        7.19      3.64 o 
   5   5  17        1.55        0.40      2.31 o 
   6   5  17        0.23       -1.29      2.07 o 
  -3   6  17       77.63       90.66     12.84 o 
  -2   6  17      138.57      129.34      9.98 o 
  -1   6  17       72.68       64.66      8.56 o 
   0   6  17       58.84       63.07      8.56 o 
   1   6  17       13.21        9.19      4.75 o 
   2   6  17       13.69       14.74      3.59 o 
   3   6  17       56.03       63.62      5.59 o 
   4   6  17       87.29      100.81      9.03 o 
   5   6  17       86.09      100.19      7.10 o 
  -2   7  17       33.03       41.08      7.13 o 
  -1   7  17        0.61        2.85      4.44 o 
   0   7  17        8.74       14.90      5.39 o 
   1   7  17        0.01        0.00      3.49 o 
   2   7  17        1.15        0.83      2.57 o 
   3   7  17       15.03       16.33      3.79 o 
   4   7  17       24.15       30.33      4.59 o 
   5   7  17        1.11        4.24      2.68 o 
  -1   8  17       38.84       19.02      6.02 o 
   0   8  17        0.25       -3.80      3.80 o 
   1   8  17       11.93       21.55      5.70 o 
   2   8  17        0.05        2.54      3.80 o 
   3   8  17        4.14        2.25      3.33 o 
   4   8  17        7.91        5.66      3.24 o 
   1   9  17       16.35        8.87      4.75 o 
   2   9  17       17.92       16.48      5.70 o 
  -1  -6  18       11.42       11.37      3.05 o 
   0  -6  18      101.93      120.79      6.26 o 
   1  -6  18       71.15       83.81      5.49 o 
   2  -6  18      125.50      147.34      6.59 o 
   3  -6  18        6.22        6.55      2.35 o 
  -2  -5  18        0.61       -0.92      2.46 o 
  -1  -5  18        0.74       -2.18      2.18 o 
   0  -5  18       15.52       18.60      3.08 o 
   1  -5  18        0.03       -0.18      2.18 o 
   2  -5  18        0.46       -0.07      1.98 o 
   3  -5  18       34.44       38.79      3.39 o 
   4  -5  18        3.52        3.06      2.17 o 
  -3  -4  18        4.15        6.18      3.17 o 
  -2  -4  18        4.36        2.98      2.09 o 
  -1  -4  18       83.14       90.02      5.48 o 
   0  -4  18       67.95       76.71      5.05 o 
   1  -4  18       84.63       84.86      5.31 o 
   2  -4  18       49.28       50.80      3.68 o 
   3  -4  18       20.56       26.02      2.93 o 
   4  -4  18       55.63       60.01      3.99 o 
   5  -4  18        1.60        0.42      2.89 o 
  -3  -3  18       20.85       19.62      3.35 o 
  -2  -3  18       10.98        9.73      5.70 o 
  -1  -3  18        0.05       -1.48      2.20 o 
   0  -3  18        2.23        0.01      2.18 o 
   1  -3  18        0.42       -1.93      1.93 o 
   2  -3  18        0.07       -1.73      1.73 o 
   3  -3  18        5.77        2.39      1.94 o 
   4  -3  18       12.76       17.27      2.62 o 
   5  -3  18       20.70       24.83      3.41 o 
  -4  -2  18        4.91        2.83      2.89 o 
  -3  -2  18        1.83       -2.25      2.25 o 
  -2  -2  18       25.56       22.29      3.17 o 
  -1  -2  18      121.06      126.91      7.06 o 
   0  -2  18      119.92      121.88      6.81 o 
   1  -2  18      143.57      157.46      6.28 o 
   2  -2  18       60.25       58.20      4.38 o 
   3  -2  18        4.59        3.38      1.89 o 
   4  -2  18        0.05       -0.41      1.69 o 
   5  -2  18       14.31       12.48      2.49 o 
   6  -2  18        1.71        4.72      2.15 o 
  -4  -1  18       51.35       46.55      4.38 o 
  -3  -1  18       40.65       42.97      4.89 o 
  -2  -1  18        0.11       -1.66      2.04 o 
  -1  -1  18       30.87       32.22      5.41 o 
   0  -1  18       49.10       52.78      6.81 o 
   1  -1  18        2.37        1.11      1.86 o 
   2  -1  18        9.45        6.97      2.15 o 
   3  -1  18       42.31       36.64      4.03 o 
   4  -1  18        6.96        1.83      1.85 o 
   5  -1  18        6.60        6.65      2.18 o 
   6  -1  18        0.00        0.51      1.98 o 
  -4   0  18      133.82      138.51      6.26 o 
  -3   0  18       23.19       19.28      3.29 o 
  -2   0  18       11.35       12.82      2.79 o 
  -1   0  18       12.28        9.79      2.62 o 
   0   0  18      188.60      198.87      8.38 o 
   1   0  18      122.04      118.74      5.48 o 
   2   0  18      249.75      269.45      7.50 o 
   3   0  18       59.43       59.05      4.38 o 
   4   0  18        2.77       -1.29      1.95 o 
   5   0  18        0.47        0.91      2.15 o 
   6   0  18       27.71       34.98      3.72 o 
  -4   1  18        3.95        8.18      2.80 o 
  -3   1  18      125.18      129.80      6.09 o 
  -2   1  18        1.10       -1.85      1.85 o 
  -1   1  18       12.20       12.29      2.62 o 
   0   1  18        9.15        9.13      3.11 o 
   1   1  18       54.34       50.51      5.04 o 
   2   1  18       11.61       22.41      8.08 o 
   3   1  18        0.10       -0.22      2.18 o 
   4   1  18        3.54       -1.33      2.04 o 
   5   1  18        0.05       -1.89      1.89 o 
   6   1  18        0.01        0.11      2.24 o 
  -4   2  18       78.16       82.50      5.42 o 
  -3   2  18       11.88        6.72      2.29 o 
  -2   2  18       34.07       33.63      3.12 o 
  -1   2  18        3.83        3.12      1.96 o 
   0   2  18       36.31       38.03      6.66 o 
   1   2  18       79.56       74.55      5.94 o 
   2   2  18      116.06      112.98      8.08 o 
   3   2  18      136.15      154.13     14.07 o 
   4   2  18       56.31       53.54      4.38 o 
   5   2  18        6.83        4.53      3.38 o 
   6   2  18        0.24       -1.11      2.18 o 
  -3   3  18        0.44       -0.14      1.92 o 
  -2   3  18        0.17       -1.86      1.86 o 
  -1   3  18       22.23       21.62      3.23 o 
   0   3  18       20.93       22.50      5.39 o 
   1   3  18        0.01       -0.63      2.69 o 
   2   3  18        8.05        6.66      3.14 o 
   3   3  18        3.11        2.32      2.79 o 
   4   3  18       22.88       24.32      3.35 o 
   5   3  18        4.11        2.08      2.32 o 
   6   3  18        7.68       11.01      2.86 o 
  -3   4  18        0.03       -1.77      2.07 o 
  -2   4  18        5.96        8.87      3.59 o 
  -1   4  18       39.04       45.96      7.61 o 
   0   4  18        5.19        1.27      3.80 o 
   1   4  18       30.20       30.11      6.02 o 
   2   4  18       53.27       47.06      5.04 o 
   3   4  18       36.62       35.94      4.69 o 
   4   4  18       13.72        9.34      2.68 o 
   5   4  18       21.62       31.22      3.65 o 
  -3   5  18        0.29        0.62      3.02 o 
  -2   5  18       21.57       20.36      4.03 o 
  -1   5  18        0.02        0.00      3.80 o 
   0   5  18        0.09       -0.63      3.80 o 
   1   5  18        5.14        2.22      3.80 o 
   2   5  18       20.02       21.22      3.81 o 
   3   5  18        1.46        1.36      2.79 o 
   4   5  18       10.64        9.57      2.86 o 
   5   5  18       10.40       11.31      2.92 o 
  -2   6  18       35.43       34.23      7.29 o 
  -1   6  18       79.13       61.17      8.56 o 
   0   6  18       61.59       70.04      8.87 o 
   1   6  18       45.05       51.98      7.61 o 
   2   6  18       28.14       29.70      4.48 o 
   3   6  18       14.27       13.17      3.56 o 
   4   6  18        5.25        4.68      3.24 o 
  -1   7  18       11.82       12.68      5.39 o 
   0   7  18        1.33       -4.12      4.12 o 
   1   7  18        1.95       -1.90      3.49 o 
   2   7  18        1.19        1.27      4.12 o 
   3   7  18        1.01       -1.75      2.79 o 
   1   8  18       15.57       19.97      5.70 o 
   0  -5  19       22.45       19.23      3.35 o 
   1  -5  19        1.19       -1.12      2.73 o 
   2  -5  19       18.47       21.86      3.41 o 
  -1  -4  19       86.98       83.62      6.04 o 
   0  -4  19       10.79        7.77      2.73 o 
   1  -4  19       21.47       21.73      4.08 o 
   2  -4  19        2.92       -0.74      2.38 o 
   3  -4  19       25.35       36.10      3.43 o 
  -2  -3  19       36.59       33.58      4.81 o 
  -1  -3  19        5.91       10.70      3.47 o 
   0  -3  19        0.51        1.38      2.30 o 
   1  -3  19        2.21       -2.09      2.12 o 
   2  -3  19       37.64       33.20      3.39 o 
   3  -3  19        1.44        0.41      1.96 o 
   4  -3  19       24.86       25.35      3.05 o 
  -2  -2  19       77.23       76.14     10.46 o 
  -1  -2  19       19.00       19.19      3.92 o 
   0  -2  19       42.09       36.93      4.59 o 
   1  -2  19        0.90       -1.42      2.51 o 
   2  -2  19        0.00       -1.76      1.76 o 
   3  -2  19        4.12        0.87      2.18 o 
   4  -2  19       10.79        9.02      2.65 o 
   5  -2  19       95.55      114.21      7.26 o 
  -3  -1  19       24.39       26.38      4.57 o 
  -2  -1  19       32.99       37.48      4.08 o 
  -1  -1  19        9.92       10.30      3.59 o 
   0  -1  19       48.54       41.10      5.04 o 
   1  -1  19        0.66        0.71      2.85 o 
   2  -1  19        8.66        8.35      2.74 o 
   3  -1  19        8.87        6.72      2.21 o 
   4  -1  19        5.02        0.94      2.06 o 
   5  -1  19        1.22        0.29      2.04 o 
  -3   0  19      176.76      224.22      7.85 o 
  -2   0  19       65.38       63.21      6.99 o 
  -1   0  19       82.51       75.77     10.14 o 
   0   0  19       84.55       77.52      6.97 o 
   1   0  19       14.20       23.14      4.03 o 
   2   0  19       62.19       84.05      4.87 o 
   3   0  19      158.95      160.06      5.62 o 
   4   0  19       17.32       11.73      2.49 o 
   5   0  19       30.90       26.71      3.05 o 
  -3   1  19       13.44       11.60      3.08 o 
  -2   1  19       72.32       64.53      4.85 o 
  -1   1  19        2.75       -1.15      2.89 o 
   0   1  19       11.18        9.98      3.36 o 
   1   1  19        3.72        4.66      3.02 o 
   2   1  19       12.12       16.37      7.45 o 
   3   1  19        3.49        4.41      2.76 o 
   4   1  19       36.97       40.63      4.08 o 
   5   1  19        8.98       15.01      2.99 o 
  -3   2  19       46.74       53.40      6.01 o 
  -2   2  19      156.69      185.30      6.25 o 
  -1   2  19      227.62      235.83      9.63 o 
   0   2  19       84.31       91.60      9.83 o 
   1   2  19       32.71       17.43      5.39 o 
   2   2  19       26.93       35.01      4.69 o 
   3   2  19      197.50      233.17      7.80 o 
   4   2  19      207.88      229.13      7.74 o 
   5   2  19       23.71       20.68      3.35 o 
  -2   3  19       22.90       22.39      3.59 o 
  -1   3  19       58.36       59.58      8.56 o 
   0   3  19        5.39        1.90      4.12 o 
   1   3  19        0.72        0.63      3.80 o 
   2   3  19       67.05       64.52      5.94 o 
   3   3  19        0.04       -1.43      2.69 o 
   4   3  19        5.33        3.64      2.95 o 
   5   3  19        0.26       -0.76      2.32 o 
  -2   4  19       46.37       49.89      5.46 o 
  -1   4  19       70.45       54.51      8.24 o 
   0   4  19       44.25       46.91      7.61 o 
   1   4  19      181.15      203.79     12.99 o 
   2   4  19       20.38       22.86      4.26 o 
   3   4  19       11.70       13.26      3.47 o 
   4   4  19       61.10       79.44      5.37 o 
  -1   5  19        0.07       -1.90      4.44 o 
   0   5  19        1.43       -2.85      4.12 o 
   1   5  19        4.86        3.80      4.75 o 
   2   5  19       15.83       23.77      6.02 o 
   3   5  19        6.88        8.69      3.47 o 
   4   5  19       20.37       18.69      3.39 o 
   0   6  19        2.40        2.85      4.44 o 
   1   6  19        5.30        3.17      4.75 o 
   2   6  19       56.84       54.83      8.24 o 
   3   6  19        6.74       12.58      5.23 o 
   0  -3  20        2.62        3.52      3.11 o 
   1  -3  20        2.14        0.79      3.14 o 
   2  -3  20       25.71       29.98      4.59 o 
  -1  -2  20        5.47        5.56      3.24 o 
   0  -2  20       24.82       23.10      4.37 o 
   1  -2  20      140.58      141.62      7.73 o 
   2  -2  20       43.63       45.09      5.26 o 
   3  -2  20        1.88       -0.90      2.10 o 
  -1  -1  20        2.73        0.47      2.79 o 
   0  -1  20       69.07       59.00      5.94 o 
   1  -1  20        7.34        9.68      3.47 o 
   2  -1  20        2.53       -0.53      3.33 o 
   3  -1  20        0.73       -1.76      2.36 o 
  -1   0  20        0.40       -0.74      3.02 o 
   0   0  20       11.43       11.51      5.86 o 
   1   0  20       34.96       31.14      4.59 o 
   2   0  20      105.99      112.18      5.72 o 
   3   0  20       44.96       48.30      3.76 o 
   4   0  20        4.95        3.76      2.17 o 
  -1   1  20        3.93       -1.10      3.96 o 
   0   1  20       18.77       16.91      4.02 o 
   1   1  20        8.86        5.51      3.34 o 
   2   1  20      116.00      141.89      6.40 o 
   3   1  20       10.99        9.43      3.02 o 
   4   1  20        0.25       -1.60      2.30 o 
  -1   2  20       36.07       43.10      7.61 o 
   0   2  20       30.48       32.66      4.93 o 
   1   2  20       10.09       11.09      5.07 o 
   2   2  20      104.80      115.68     10.46 o 
   3   2  20       71.35       75.64      5.18 o 
   4   2  20        2.05        6.02      5.07 o 
  -1   3  20        0.37       -1.47      3.11 o 
   0   3  20       71.90       75.43      9.51 o 
   1   3  20        0.00        1.90      4.44 o 
   2   3  20        0.26        2.85      4.44 o 
   3   3  20       12.53       18.44      3.21 o 
   0   4  20       77.05       90.96     10.46 o 
   1   4  20       67.87       57.68      8.24 o 
   2   4  20       74.52       71.63      9.19 o 
                                                 
